# Supplementary material for: Optimization of 2,8-Diaryl-1,5-naphthyridines as Plasmodium falciparum Phosphatidylinositol 4‑Kinase Inhibitors with Improved ADME Profiles and In Vivo Efficacy
Source: J Med Chem. 2025 Oct 7;68(20):21878–91. doi: 10.1021/acs.jmedchem.5c02248 (PMC12557380; doi:10.1021/acs.jmedchem.5c02248)
Supplement: Supplementary file 2 [file jm5c02248_si_002.xlsx]

## Sheet: Sheet1
			IC50 (µM) for PfPI4K
			N=1			N=2			N=3			Mean + SD (µM)
			no aTc	+aTc	fold shift	no aTc	+aTc	fold shift	no aTc	+aTc	fold shift	no aTc	+aTc
		Compound 1	0.0174	0.1322	7.5977	0.01625	0.1246	7.66769	0.01764	0.1343	7.61338	0.0171+0.001	0.1304+0.004
		Compound 19	0.005227	0.04887	9.34953	0.002505	0.02015	8.04391	0.005115	0.03915	7.65396	0.0043+0.001	0.036+0.012
		Compound 21	0.02174	0.1309	6.02116	0.01047	0.06886	6.57689	0.009703	0.05364	5.52819	0.0140+0.006	0.0845+0.033
		Compound 27	0.01396	0.1149	8.23066	0.01589	0.1384	8.70988	0.01605	0.09319	5.80623	0.0153+0.001	0.1155+0.018
		control MMV048	0.004013	0.03061	7.62771	0.004314	0.02945	6.82661	0.003484	0.02506	7.19288
			0.003942	0.02662	6.75292	0.003386	0.02061	6.08683	0.003311	0.02346	7.08547
