# Supplementary material for: Optimization of 2,8-Diaryl-1,5-naphthyridines as Plasmodium falciparum Phosphatidylinositol 4‑Kinase Inhibitors with Improved ADME Profiles and In Vivo Efficacy
Source: J Med Chem. 2025 Oct 7;68(20):21878–91. doi: 10.1021/acs.jmedchem.5c02248 (PMC12557380; doi:10.1021/acs.jmedchem.5c02248)
Supplement: Supplementary file 3 [file jm5c02248_si_003.csv]

Compound	SMILES	PvPI4K		PfNF54		PfK1
		IC50 (µM)	SD	IC50 (µM)	SD	IC50 (µM)	SD
1	NS(=O)(=O)c1cccc(c1)-c1ccc2nccc(c2n1)-c1ccnc(c1)C(F)(F)F	0.007	0.0012
11	CS(=O)c1cccc(c1)-c1ccc2nccc(c2n1)-c1ccnc(c1)C(F)(F)F	0.0009	0.0004	0.0425	0.0075
12	OCCN1C=CC(=CC1=O)c1ccc2nccc(c2n1)-c1ccnc(c1)C(F)(F)F	0.0144	0.0065	0.1759	0.0192	0.4559	0.0499
13	CN1C=CC(=CC1=O)c1ccc2nccc(c2n1)-c1ccnc(c1)C(F)(F)F	0.0048	0.0007	0.0774	0.0348
14	OCCN1C=CC(=CC1=O)c1ccc2nccc(c2n1)-c1ccnc(c1)C(F)(F)F	0.0013	0.00007	0.1309	0.0129	0.3435	0.0143
15	NC(=O)Cc1cccc(c1)-c1ccc2nccc(c2n1)-c1ccnc(c1)C(F)(F)F	0.065	0.007	0.3098	0.1539	1.62	0.7778
16	O[C@@H]1CN(C[C@H]1O)c1cc(ccn1)-c1ccc2nccc(c2n1)-c1ccnc(c1)C(F)(F)F |r|	0.0057	0.0033	0.0508	0.0108	0.3547	0.0944
17	CC(C)(O)C(=O)N1CCC(=CC1)c1ccc2nccc(c2n1)-c1ccnc(c1)C(F)(F)F	0.0305	0.0161	0.1445	0.0056	0.4632	0.0916
18	CS(=O)(=O)c1cccc(c1)-c1ccc2nccc(c2n1)-c1cccc(c1)S(=O)(=O)C	0.0087	0.0122	0.0172	0.0019
19	CN1C=CC(=CC1=O)c1ccc2nccc(c2n1)-c1cccc(c1)S(=O)(=O)C	0.0038	0.0035	0.016	0.0056
20	CN1C=C(C=CC1=O)c1ccc2nccc(c2n1)-c1cccc(c1)S(=O)(=O)C	0.006	0.0047	0.411	0.0019
21	CS(=O)(=O)c1cccc(c1)-c1ccnc2ccc(nc12)N1CCC(O)CC1	0.0021	0.0009	0.032	0.0014
22	CS(=O)(=O)c1cccc(c1)-c1ccnc2ccc(nc12)N1CCCC(C1)C(=O)N	0.0025	0.0023	0.0672	0.0058
23	CN1C=CC(=CC1=O)c1ccc2nccc(c2n1)-c1ccnc(c1)C(C)(C)O	0.0032	0.0022	0.1442	0.0511	0.2768	0.0025
24	CN1C=CC(=CC1=O)c1ccc2nccc(c2n1)-c1ccc(nc1)C(C)(C)O	0.0005	0.0004	0.0359	0.0083	0.1072	0.0176
25	CN1C=CC(=CC1=O)c1ccc2nccc(c2n1)-c1ccc(cc1)C(C)(C)O	0.0043	0.0018	2.155	1.44957
26	CC(C)(O)c1ccc(cn1)-c1ccnc2ccc(nc12)-c1cccc(c1)CC(=O)N	0.0028	0.0008	0.0376	0.0069	0.1514	0.0039
27	CNC(=O)Cc1cccc(c1)-c1ccc2nccc(c2n1)-c1ccc(nc1)C(C)(C)O	0.0019	0.0006	0.0507	0.0049	0.0812	0.002
28	CC(C)(O)c1ccc(cn1)-c1ccnc2ccc(nc12)-c1ccnc(c1)N1C[C@H](O)[C@@H](O)C1 |r|	0.0008	0.0008	0.0429	0.0033	0.0527	0.0062
29	CC(C)(O)c1ccc(cn1)-c1ccnc2ccc(nc12)-c1cccc(c1)CS(=O)(=O)C	0.0042	0.0009	0.0464	0.0072	1.6284	1.0205
30	CC(C)(O)c1cccc(c1)-c1ccc2nccc(c2n1)-c1ccc(nc1)C(C)(C)O	0.0025	0.0012	0.1046	0.00686	0.0345	0.0005
31	CC(C)(O)c1ccc(cn1)-c1ccnc2ccc(nc12)-c1cccc(c1F)C(C)(C)O	0.004	0.0041	2.355	1.2516	0.4724	0.2584
32	CC(C)(O)c1ccc(cn1)-c1ccnc2ccc(nc12)-c1ccc(nc1)C(F)(F)F	0.0109	0.0009	0.2068	0.03578
33	CN1C=C(C=CC1=O)c1ccnc2ccc(nc12)-c1cccc(c1)S(=O)(=O)C	0.0187	0.0066	0.0956	0.0007
34	CN1C=CC(=CC1=O)c1ccnc2ccc(nc12)-c1cccc(c1)S(=O)(=O)C	0.0387	0.0263	0.1732	0.0067	0.3377	0.0148
35	CS(=O)(=O)c1cccc(c1)-c1ccc2nccc(c2n1)C1=CC(=O)N(CCO)C=C1	0.0089	0.0019	0.1997	0.0341
36	CS(=O)(c1cc(c(cc2)nc3c2nccc3c4cc(C(N5CCC(C5)O)=O)ccc4)ccc1)=O	0.0018	0.0006	0.2174	0.0781	0.2437	0.0004
37	CS(=O)(c1cc(c(cc2)nc3c2nccc3c4ccc(C(N5CCC(C5)O)=O)cc4)ccc1)=O	0.0007	0.0001	0.0322	0.0001	0.096	0.0242
38	CS(=O)(c1cc(c(cc2)nc3c2nccc3c4ccc(C(N5CCC(C5)N)=O)cc4)ccc1)=O	0.0017	0.0012	0.0486	0.0011
