# Supplementary material for: Optimization of 2,8-Diaryl-1,5-naphthyridines as Plasmodium falciparum Phosphatidylinositol 4‑Kinase Inhibitors with Improved ADME Profiles and In Vivo Efficacy
Source: J Med Chem. 2025 Oct 7;68(20):21878–91. doi: 10.1021/acs.jmedchem.5c02248 (PMC12557380; doi:10.1021/acs.jmedchem.5c02248)
Supplement: Supplementary file 4 [file jm5c02248_si_004.csv]

Compound	SMILES
1	NS(=O)(=O)c1cccc(c1)-c1ccc2nccc(c2n1)-c1ccnc(c1)C(F)(F)F
11	CS(=O)c1cccc(c1)-c1ccc2nccc(c2n1)-c1ccnc(c1)C(F)(F)F
12	OCCN1C=CC(=CC1=O)c1ccc2nccc(c2n1)-c1ccnc(c1)C(F)(F)F
13	CN1C=CC(=CC1=O)c1ccc2nccc(c2n1)-c1ccnc(c1)C(F)(F)F
14	OCCN1C=CC(=CC1=O)c1ccc2nccc(c2n1)-c1ccnc(c1)C(F)(F)F
15	NC(=O)Cc1cccc(c1)-c1ccc2nccc(c2n1)-c1ccnc(c1)C(F)(F)F
16	O[C@@H]1CN(C[C@H]1O)c1cc(ccn1)-c1ccc2nccc(c2n1)-c1ccnc(c1)C(F)(F)F |r|
17	CC(C)(O)C(=O)N1CCC(=CC1)c1ccc2nccc(c2n1)-c1ccnc(c1)C(F)(F)F
18	CS(=O)(=O)c1cccc(c1)-c1ccc2nccc(c2n1)-c1cccc(c1)S(=O)(=O)C
19	CN1C=CC(=CC1=O)c1ccc2nccc(c2n1)-c1cccc(c1)S(=O)(=O)C
20	CN1C=C(C=CC1=O)c1ccc2nccc(c2n1)-c1cccc(c1)S(=O)(=O)C
21	CS(=O)(=O)c1cccc(c1)-c1ccnc2ccc(nc12)N1CCC(O)CC1
22	CS(=O)(=O)c1cccc(c1)-c1ccnc2ccc(nc12)N1CCCC(C1)C(=O)N
23	CN1C=CC(=CC1=O)c1ccc2nccc(c2n1)-c1ccnc(c1)C(C)(C)O
24	CN1C=CC(=CC1=O)c1ccc2nccc(c2n1)-c1ccc(nc1)C(C)(C)O
25	CN1C=CC(=CC1=O)c1ccc2nccc(c2n1)-c1ccc(cc1)C(C)(C)O
26	CC(C)(O)c1ccc(cn1)-c1ccnc2ccc(nc12)-c1cccc(c1)CC(=O)N
27	CNC(=O)Cc1cccc(c1)-c1ccc2nccc(c2n1)-c1ccc(nc1)C(C)(C)O
28	CC(C)(O)c1ccc(cn1)-c1ccnc2ccc(nc12)-c1ccnc(c1)N1C[C@H](O)[C@@H](O)C1 |r|
29	CC(C)(O)c1ccc(cn1)-c1ccnc2ccc(nc12)-c1cccc(c1)CS(=O)(=O)C
30	CC(C)(O)c1cccc(c1)-c1ccc2nccc(c2n1)-c1ccc(nc1)C(C)(C)O
31	CC(C)(O)c1ccc(cn1)-c1ccnc2ccc(nc12)-c1cccc(c1F)C(C)(C)O
32	CC(C)(O)c1ccc(cn1)-c1ccnc2ccc(nc12)-c1ccc(nc1)C(F)(F)F
33	CN1C=C(C=CC1=O)c1ccnc2ccc(nc12)-c1cccc(c1)S(=O)(=O)C
34	CN1C=CC(=CC1=O)c1ccnc2ccc(nc12)-c1cccc(c1)S(=O)(=O)C
35	CS(=O)(=O)c1cccc(c1)-c1ccc2nccc(c2n1)C1=CC(=O)N(CCO)C=C1
36	CS(=O)(c1cc(c(cc2)nc3c2nccc3c4cc(C(N5CCC(C5)O)=O)ccc4)ccc1)=O
37	CS(=O)(c1cc(c(cc2)nc3c2nccc3c4ccc(C(N5CCC(C5)O)=O)cc4)ccc1)=O
38	CS(=O)(c1cc(c(cc2)nc3c2nccc3c4ccc(C(N5CCC(C5)N)=O)cc4)ccc1)=O
