# Supplementary material for: Optimization of 2,8-Diaryl-1,5-naphthyridines as Plasmodium falciparum Phosphatidylinositol 4‑Kinase Inhibitors with Improved ADME Profiles and In Vivo Efficacy
Source: J Med Chem. 2025 Oct 7;68(20):21878–91. doi: 10.1021/acs.jmedchem.5c02248 (PMC12557380; doi:10.1021/acs.jmedchem.5c02248)
Supplement: Supplementary file 5 [file jm5c02248_si_005.pdb]

HETATM    1  N1  UNK     0       6.823 334.758   8.183  1.00  0.00           N  
HETATM    2  C1  UNK     0       6.778 334.397   9.497  1.00  0.00           C  
HETATM    3  C2  UNK     0       6.436 333.063   9.879  1.00  0.00           C  
HETATM    4  C3  UNK     0       6.189 332.117   8.861  1.00  0.00           C  
HETATM    5  C4  UNK     0       6.280 332.513   7.526  1.00  0.00           C  
HETATM    6  C5  UNK     0       6.593 333.840   7.207  1.00  0.00           C  
HETATM    7  C6  UNK     0       7.096 335.338  10.536  1.00  0.00           C  
HETATM    8  C7  UNK     0       6.920 334.910  11.858  1.00  0.00           C  
HETATM    9  C8  UNK     0       6.582 333.595  12.137  1.00  0.00           C  
HETATM   10  N2  UNK     0       6.369 332.667  11.177  1.00  0.00           N  
HETATM   11  C9  UNK     0       6.756 334.331   5.795  1.00  0.00           C  
HETATM   12  C10 UNK     0       7.676 336.695  10.283  1.00  0.00           C  
HETATM   13  C11 UNK     0       6.361 333.545   4.699  1.00  0.00           C  
HETATM   14  C12 UNK     0       6.559 333.976   3.383  1.00  0.00           C  
HETATM   15  C13 UNK     0       7.136 335.223   3.139  1.00  0.00           C  
HETATM   16  C14 UNK     0       7.511 336.030   4.207  1.00  0.00           C  
HETATM   17  C15 UNK     0       7.328 335.587   5.515  1.00  0.00           C  
HETATM   18  C16 UNK     0       8.627 336.904   9.271  1.00  0.00           C  
HETATM   19  C17 UNK     0       9.225 338.153   9.130  1.00  0.00           C  
HETATM   20  N3  UNK     0       8.950 339.194   9.951  1.00  0.00           N  
HETATM   21  C18 UNK     0       8.032 339.002  10.938  1.00  0.00           C  
HETATM   22  C19 UNK     0       7.371 337.779  11.117  1.00  0.00           C  
HETATM   23  S1  UNK     0       6.080 332.936   2.021  1.00  0.00           S  
HETATM   24  O1  UNK     0       4.618 332.939   1.967  1.00  0.00           O  
HETATM   25  O2  UNK     0       6.869 333.328   0.850  1.00  0.00           O  
HETATM   26  N4  UNK     0       6.580 331.332   2.468  1.00  0.00           N  
HETATM   27  C20 UNK     0       7.795 340.186  11.875  1.00  0.00           C  
HETATM   28  F1  UNK     0       6.784 339.956  12.712  1.00  0.00           F  
HETATM   29  F2  UNK     0       8.893 340.392  12.602  1.00  0.00           F  
HETATM   30  F3  UNK     0       7.535 341.293  11.181  1.00  0.00           F  
ATOM     31  N   GLY A 372      -4.492 342.312  59.556  1.00105.81           N  
ATOM     32  CA  GLY A 372      -4.278 340.885  59.158  1.00107.34           C  
ATOM     33  C   GLY A 372      -5.005 340.453  57.871  1.00110.54           C  
ATOM     34  O   GLY A 372      -4.641 339.438  57.315  1.00108.64           O  
ATOM     35  N   SER A 373      -5.997 341.206  57.386  1.00113.05           N  
ATOM     36  CA  SER A 373      -6.842 340.792  56.238  1.00101.70           C  
ATOM     37  C   SER A 373      -6.045 340.715  54.918  1.00 86.25           C  
ATOM     38  O   SER A 373      -6.273 339.837  54.082  1.00 81.17           O  
ATOM     39  CB  SER A 373      -8.045 341.744  56.109  1.00  0.00           C  
ATOM     40  OG  SER A 373      -7.969 342.462  54.871  1.00  0.00           O  
ATOM     41  N   LEU A 374      -5.052 341.583  54.782  1.00 73.94           N  
ATOM     42  CA  LEU A 374      -4.200 341.571  53.612  1.00 67.69           C  
ATOM     43  C   LEU A 374      -3.313 340.339  53.653  1.00 63.94           C  
ATOM     44  O   LEU A 374      -3.358 339.508  52.769  1.00 66.52           O  
ATOM     45  CB  LEU A 374      -3.354 342.839  53.544  1.00 66.43           C  
ATOM     46  CG  LEU A 374      -2.583 343.105  52.249  1.00 65.90           C  
ATOM     47  CD1 LEU A 374      -3.505 343.140  51.037  1.00 65.95           C  
ATOM     48  CD2 LEU A 374      -1.823 344.420  52.364  1.00 61.08           C  
ATOM     49  N   LEU A 375      -2.525 340.204  54.709  1.00 63.50           N  
ATOM     50  CA  LEU A 375      -1.677 339.023  54.894  1.00 63.44           C  
ATOM     51  C   LEU A 375      -2.469 337.723  54.776  1.00 62.52           C  
ATOM     52  O   LEU A 375      -1.924 336.686  54.406  1.00 59.67           O  
ATOM     53  CB  LEU A 375      -1.006 339.070  56.267  1.00 64.58           C  
ATOM     54  CG  LEU A 375      -0.015 337.950  56.609  1.00 67.18           C  
ATOM     55  CD1 LEU A 375       1.049 337.811  55.533  1.00 69.70           C  
ATOM     56  CD2 LEU A 375       0.633 338.213  57.959  1.00 67.41           C  
ATOM     57  N   ARG A 376      -3.751 337.778  55.127  1.00 66.94           N  
ATOM     58  CA  ARG A 376      -4.619 336.618  54.992  1.00 70.05           C  
ATOM     59  C   ARG A 376      -4.686 336.233  53.542  1.00 64.42           C  
ATOM     60  O   ARG A 376      -4.495 335.070  53.194  1.00 61.69           O  
ATOM     61  CB  ARG A 376      -6.051 336.883  55.508  1.00 80.91           C  
ATOM     62  CG  ARG A 376      -6.450 336.014  56.700  1.00 91.17           C  
ATOM     63  CD  ARG A 376      -7.957 336.059  57.025  1.00101.23           C  
ATOM     64  NE  ARG A 376      -8.124 336.558  58.395  1.00110.17           N  
ATOM     65  CZ  ARG A 376      -8.872 337.602  58.761  1.00113.35           C  
ATOM     66  NH1 ARG A 376      -9.611 338.276  57.878  1.00110.98           N1+
ATOM     67  NH2 ARG A 376      -8.911 337.961  60.042  1.00116.39           N1+
ATOM     68  N   LEU A 377      -4.987 337.219  52.706  1.00 64.20           N  
ATOM     69  CA  LEU A 377      -5.100 336.997  51.265  1.00 64.54           C  
ATOM     70  C   LEU A 377      -3.798 336.444  50.693  1.00 66.20           C  
ATOM     71  O   LEU A 377      -3.800 335.436  49.993  1.00 68.21           O  
ATOM     72  CB  LEU A 377      -5.458 338.318  50.582  1.00 65.27           C  
ATOM     73  CG  LEU A 377      -5.521 338.348  49.054  1.00 63.79           C  
ATOM     74  CD1 LEU A 377      -6.704 337.535  48.539  1.00 65.04           C  
ATOM     75  CD2 LEU A 377      -5.575 339.785  48.549  1.00 62.21           C  
ATOM     76  N   PHE A 378      -2.683 337.111  51.005  1.00 65.49           N  
ATOM     77  CA  PHE A 378      -1.358 336.697  50.517  1.00 63.86           C  
ATOM     78  C   PHE A 378      -1.007 335.258  50.907  1.00 67.74           C  
ATOM     79  O   PHE A 378      -0.235 334.589  50.214  1.00 73.24           O  
ATOM     80  CB  PHE A 378      -0.255 337.646  51.006  1.00 59.86           C  
ATOM     81  CG  PHE A 378      -0.332 339.043  50.438  1.00 58.98           C  
ATOM     82  CD1 PHE A 378      -1.275 339.395  49.469  1.00 61.69           C  
ATOM     83  CD2 PHE A 378       0.564 340.015  50.869  1.00 56.69           C  
ATOM     84  CE1 PHE A 378      -1.316 340.692  48.955  1.00 62.67           C  
ATOM     85  CE2 PHE A 378       0.535 341.300  50.355  1.00 54.22           C  
ATOM     86  CZ  PHE A 378      -0.400 341.640  49.394  1.00 58.03           C  
ATOM     87  N   ARG A 379      -1.568 334.781  52.010  1.00 68.00           N  
ATOM     88  CA  ARG A 379      -1.328 333.411  52.438  1.00 69.72           C  
ATOM     89  C   ARG A 379      -2.394 332.458  51.955  1.00 72.70           C  
ATOM     90  O   ARG A 379      -2.297 331.267  52.210  1.00 76.41           O  
ATOM     91  CB  ARG A 379      -1.188 333.352  53.970  1.00  0.00           C  
ATOM     92  CG  ARG A 379       0.038 334.003  54.650  1.00  0.00           C  
ATOM     93  CD  ARG A 379       0.151 333.956  56.174  1.00  0.00           C  
ATOM     94  NE  ARG A 379       1.355 334.635  56.664  1.00  0.00           N  
ATOM     95  CZ  ARG A 379       1.660 334.809  57.963  1.00  0.00           C  
ATOM     96  NH1 ARG A 379       0.834 334.345  58.926  1.00  0.00           N1+
ATOM     97  NH2 ARG A 379       2.798 335.463  58.272  1.00  0.00           N1+
ATOM     98  N   CYS A 380      -3.407 332.976  51.266  1.00 73.64           N  
ATOM     99  CA  CYS A 380      -4.486 332.149  50.736  1.00 74.11           C  
ATOM    100  C   CYS A 380      -4.101 331.532  49.397  1.00 78.85           C  
ATOM    101  O   CYS A 380      -3.050 331.844  48.817  1.00 73.47           O  
ATOM    102  CB  CYS A 380      -5.771 332.987  50.597  1.00  0.00           C  
ATOM    103  SG  CYS A 380      -5.855 333.907  49.033  1.00  0.00           S  
ATOM    104  N   GLU A 381      -4.965 330.640  48.928  1.00 85.69           N  
ATOM    105  CA  GLU A 381      -4.766 329.945  47.661  1.00 87.73           C  
ATOM    106  C   GLU A 381      -4.821 330.921  46.482  1.00 78.51           C  
ATOM    107  O   GLU A 381      -4.117 330.766  45.481  1.00 76.57           O  
ATOM    108  CB  GLU A 381      -5.807 328.816  47.547  1.00  0.00           C  
ATOM    109  CG  GLU A 381      -7.002 329.070  46.616  1.00  0.00           C  
ATOM    110  CD  GLU A 381      -8.028 327.945  46.511  1.00  0.00           C  
ATOM    111  OE1 GLU A 381      -8.986 327.952  47.315  1.00  0.00           O  
ATOM    112  OE2 GLU A 381      -7.835 327.095  45.617  1.00  0.00           O1-
ATOM    113  N   TYR A 382      -5.623 331.957  46.651  1.00 69.06           N  
ATOM    114  CA  TYR A 382      -5.772 332.996  45.662  1.00 68.17           C  
ATOM    115  C   TYR A 382      -4.449 333.663  45.275  1.00 65.36           C  
ATOM    116  O   TYR A 382      -4.368 334.319  44.257  1.00 57.33           O  
ATOM    117  CB  TYR A 382      -6.733 334.073  46.199  1.00  0.00           C  
ATOM    118  CG  TYR A 382      -8.184 333.675  46.393  1.00  0.00           C  
ATOM    119  CD1 TYR A 382      -8.684 332.518  45.769  1.00  0.00           C  
ATOM    120  CD2 TYR A 382      -9.038 334.468  47.178  1.00  0.00           C  
ATOM    121  CE1 TYR A 382     -10.029 332.147  45.943  1.00  0.00           C  
ATOM    122  CE2 TYR A 382     -10.382 334.098  47.355  1.00  0.00           C  
ATOM    123  CZ  TYR A 382     -10.878 332.935  46.739  1.00  0.00           C  
ATOM    124  OH  TYR A 382     -12.182 332.570  46.909  1.00  0.00           O  
ATOM    125  N   PHE A 383      -3.411 333.543  46.086  1.00 67.27           N  
ATOM    126  CA  PHE A 383      -2.185 334.254  45.798  1.00 66.29           C  
ATOM    127  C   PHE A 383      -1.456 333.485  44.732  1.00 65.07           C  
ATOM    128  O   PHE A 383      -1.072 332.363  44.952  1.00 65.85           O  
ATOM    129  CB  PHE A 383      -1.338 334.376  47.052  1.00 64.06           C  
ATOM    130  CG  PHE A 383      -0.257 335.409  46.962  1.00 62.46           C  
ATOM    131  CD1 PHE A 383      -0.577 336.748  46.812  1.00 64.58           C  
ATOM    132  CD2 PHE A 383       1.073 335.060  47.086  1.00 61.53           C  
ATOM    133  CE1 PHE A 383       0.402 337.720  46.755  1.00 64.69           C  
ATOM    134  CE2 PHE A 383       2.060 336.027  47.021  1.00 62.94           C  
ATOM    135  CZ  PHE A 383       1.727 337.358  46.865  1.00 62.32           C  
ATOM    136  N   ASP A 384      -1.343 334.087  43.559  1.00 64.61           N  
ATOM    137  CA  ASP A 384      -0.499 333.596  42.502  1.00 61.75           C  
ATOM    138  C   ASP A 384       0.421 334.721  42.020  1.00 62.56           C  
ATOM    139  O   ASP A 384       0.243 335.891  42.369  1.00 56.11           O  
ATOM    140  CB  ASP A 384      -1.356 333.068  41.360  1.00 62.57           C  
ATOM    141  CG  ASP A 384      -2.338 334.100  40.828  1.00 66.24           C  
ATOM    142  OD1 ASP A 384      -2.312 335.278  41.230  1.00 66.52           O  
ATOM    143  OD2 ASP A 384      -3.144 333.728  39.964  1.00 70.72           O1-
ATOM    144  N   THR A 385       1.402 334.355  41.209  1.00 63.09           N  
ATOM    145  CA  THR A 385       2.378 335.314  40.694  1.00 60.01           C  
ATOM    146  C   THR A 385       1.711 336.588  40.111  1.00 66.03           C  
ATOM    147  O   THR A 385       2.268 337.685  40.216  1.00 59.17           O  
ATOM    148  CB  THR A 385       3.289 334.638  39.653  1.00  0.00           C  
ATOM    149  CG2 THR A 385       2.703 333.340  39.083  1.00  0.00           C  
ATOM    150  OG1 THR A 385       3.523 335.550  38.574  1.00  0.00           O  
ATOM    151  N   HIS A 386       0.516 336.444  39.517  1.00 73.26           N  
ATOM    152  CA  HIS A 386      -0.221 337.620  38.980  1.00 73.32           C  
ATOM    153  C   HIS A 386      -0.531 338.589  40.093  1.00 71.43           C  
ATOM    154  O   HIS A 386      -0.152 339.752  40.038  1.00 75.06           O  
ATOM    155  CB  HIS A 386      -1.557 337.245  38.312  1.00  0.00           C  
ATOM    156  CG  HIS A 386      -1.482 336.304  37.132  1.00  0.00           C  
ATOM    157  CD2 HIS A 386      -1.870 336.459  35.823  1.00  0.00           C  
ATOM    158  ND1 HIS A 386      -0.974 335.072  37.226  1.00  0.00           N  
ATOM    159  CE1 HIS A 386      -1.040 334.482  36.022  1.00  0.00           C  
ATOM    160  NE2 HIS A 386      -1.584 335.296  35.118  1.00  0.00           N  
ATOM    161  N   LEU A 387      -1.244 338.094  41.102  1.00 71.30           N  
ATOM    162  CA  LEU A 387      -1.609 338.906  42.256  1.00 67.90           C  
ATOM    163  C   LEU A 387      -0.360 339.526  42.846  1.00 58.81           C  
ATOM    164  O   LEU A 387      -0.341 340.706  43.150  1.00 57.95           O  
ATOM    165  CB  LEU A 387      -2.305 338.053  43.332  1.00  0.00           C  
ATOM    166  CG  LEU A 387      -3.365 338.656  44.286  1.00  0.00           C  
ATOM    167  CD1 LEU A 387      -4.566 339.223  43.532  1.00  0.00           C  
ATOM    168  CD2 LEU A 387      -3.821 337.620  45.314  1.00  0.00           C  
ATOM    169  N   HIS A 388       0.688 338.720  42.977  1.00 52.39           N  
ATOM    170  CA  HIS A 388       1.961 339.210  43.506  1.00 51.17           C  
ATOM    171  C   HIS A 388       2.430 340.441  42.755  1.00 49.79           C  
ATOM    172  O   HIS A 388       2.742 341.465  43.347  1.00 45.72           O  
ATOM    173  CB  HIS A 388       3.045 338.119  43.422  1.00  0.00           C  
ATOM    174  CG  HIS A 388       3.198 336.773  44.081  1.00  0.00           C  
ATOM    175  CD2 HIS A 388       4.357 336.108  44.434  1.00  0.00           C  
ATOM    176  ND1 HIS A 388       2.175 335.851  44.136  1.00  0.00           N  
ATOM    177  CE1 HIS A 388       2.673 334.677  44.454  1.00  0.00           C  
ATOM    178  NE2 HIS A 388       3.973 334.795  44.656  1.00  0.00           N  
ATOM    179  N   ILE A 389       2.469 340.328  41.437  1.00 51.89           N  
ATOM    180  CA  ILE A 389       2.974 341.401  40.604  1.00 52.26           C  
ATOM    181  C   ILE A 389       2.110 342.625  40.721  1.00 53.82           C  
ATOM    182  O   ILE A 389       2.622 343.742  40.773  1.00 52.18           O  
ATOM    183  CB  ILE A 389       3.076 340.944  39.166  1.00 57.04           C  
ATOM    184  CG1 ILE A 389       4.292 340.043  39.095  1.00 63.30           C  
ATOM    185  CG2 ILE A 389       3.222 342.108  38.198  1.00 58.53           C  
ATOM    186  CD1 ILE A 389       4.497 339.324  37.790  1.00 67.93           C  
ATOM    187  N   ARG A 390       0.801 342.400  40.803  1.00 55.87           N  
ATOM    188  CA  ARG A 390      -0.175 343.482  40.878  1.00 55.78           C  
ATOM    189  C   ARG A 390       0.056 344.341  42.109  1.00 55.11           C  
ATOM    190  O   ARG A 390       0.088 345.573  42.022  1.00 52.53           O  
ATOM    191  CB  ARG A 390      -1.605 342.914  40.935  1.00  0.00           C  
ATOM    192  CG  ARG A 390      -2.809 343.883  40.972  1.00  0.00           C  
ATOM    193  CD  ARG A 390      -4.224 343.305  40.958  1.00  0.00           C  
ATOM    194  NE  ARG A 390      -5.253 344.350  40.950  1.00  0.00           N  
ATOM    195  CZ  ARG A 390      -5.731 344.962  42.048  1.00  0.00           C  
ATOM    196  NH1 ARG A 390      -5.266 344.628  43.272  1.00  0.00           N1+
ATOM    197  NH2 ARG A 390      -6.685 345.902  41.895  1.00  0.00           N1+
ATOM    198  N   TYR A 391       0.210 343.670  43.250  1.00 55.96           N  
ATOM    199  CA  TYR A 391       0.424 344.363  44.536  1.00 54.07           C  
ATOM    200  C   TYR A 391       1.755 345.047  44.518  1.00 53.65           C  
ATOM    201  O   TYR A 391       1.882 346.181  44.924  1.00 60.12           O  
ATOM    202  CB  TYR A 391       0.303 343.421  45.746  1.00 50.55           C  
ATOM    203  CG  TYR A 391      -1.124 343.310  46.178  1.00 50.90           C  
ATOM    204  CD1 TYR A 391      -1.682 344.236  47.044  1.00 49.14           C  
ATOM    205  CD2 TYR A 391      -1.952 342.337  45.634  1.00 53.22           C  
ATOM    206  CE1 TYR A 391      -3.012 344.162  47.402  1.00 46.83           C  
ATOM    207  CE2 TYR A 391      -3.280 342.257  45.985  1.00 51.74           C  
ATOM    208  CZ  TYR A 391      -3.790 343.167  46.875  1.00 48.71           C  
ATOM    209  OH  TYR A 391      -5.109 343.069  47.195  1.00 56.28           O  
ATOM    210  N   LEU A 392       2.746 344.351  44.012  1.00 50.69           N  
ATOM    211  CA  LEU A 392       4.056 344.911  43.870  1.00 52.15           C  
ATOM    212  C   LEU A 392       3.998 346.209  43.054  1.00 53.61           C  
ATOM    213  O   LEU A 392       4.701 347.187  43.345  1.00 58.86           O  
ATOM    214  CB  LEU A 392       4.919 343.881  43.173  1.00 53.25           C  
ATOM    215  CG  LEU A 392       6.313 343.813  43.787  1.00 54.12           C  
ATOM    216  CD1 LEU A 392       7.135 342.600  43.383  1.00 58.73           C  
ATOM    217  CD2 LEU A 392       7.032 345.092  43.485  1.00 53.41           C  
ATOM    218  N   TYR A 393       3.170 346.193  42.018  1.00 52.32           N  
ATOM    219  CA  TYR A 393       3.089 347.317  41.095  1.00 50.18           C  
ATOM    220  C   TYR A 393       2.365 348.470  41.729  1.00 50.86           C  
ATOM    221  O   TYR A 393       2.721 349.602  41.485  1.00 53.48           O  
ATOM    222  CB  TYR A 393       2.398 346.881  39.806  1.00 47.00           C  
ATOM    223  CG  TYR A 393       2.098 347.972  38.817  1.00 44.79           C  
ATOM    224  CD1 TYR A 393       3.115 348.648  38.141  1.00 45.42           C  
ATOM    225  CD2 TYR A 393       0.793 348.288  38.502  1.00 44.64           C  
ATOM    226  CE1 TYR A 393       2.827 349.642  37.197  1.00 44.72           C  
ATOM    227  CE2 TYR A 393       0.491 349.266  37.571  1.00 45.36           C  
ATOM    228  CZ  TYR A 393       1.504 349.949  36.914  1.00 44.37           C  
ATOM    229  OH  TYR A 393       1.168 350.921  35.989  1.00 40.91           O  
ATOM    230  N   ASP A 394       1.372 348.174  42.561  1.00 53.23           N  
ATOM    231  CA  ASP A 394       0.440 349.199  43.058  1.00 52.75           C  
ATOM    232  C   ASP A 394       0.716 349.690  44.470  1.00 49.95           C  
ATOM    233  O   ASP A 394       0.693 350.878  44.708  1.00 49.94           O  
ATOM    234  CB  ASP A 394      -1.008 348.681  42.983  1.00  0.00           C  
ATOM    235  CG  ASP A 394      -1.901 349.326  41.920  1.00  0.00           C  
ATOM    236  OD1 ASP A 394      -1.918 348.793  40.787  1.00  0.00           O  
ATOM    237  OD2 ASP A 394      -2.514 350.363  42.249  1.00  0.00           O1-
ATOM    238  N   ARG A 395       0.955 348.771  45.395  1.00 47.12           N  
ATOM    239  CA  ARG A 395       1.206 349.099  46.790  1.00 50.45           C  
ATOM    240  C   ARG A 395       2.345 350.083  46.957  1.00 52.46           C  
ATOM    241  O   ARG A 395       3.376 349.940  46.326  1.00 55.27           O  
ATOM    242  CB  ARG A 395       1.550 347.831  47.594  1.00  0.00           C  
ATOM    243  CG  ARG A 395       0.490 346.717  47.752  1.00  0.00           C  
ATOM    244  CD  ARG A 395      -0.757 346.996  48.591  1.00  0.00           C  
ATOM    245  NE  ARG A 395      -0.439 347.217  50.005  1.00  0.00           N  
ATOM    246  CZ  ARG A 395      -1.306 347.686  50.921  1.00  0.00           C  
ATOM    247  NH1 ARG A 395      -2.573 347.992  50.566  1.00  0.00           N1+
ATOM    248  NH2 ARG A 395      -0.875 347.850  52.188  1.00  0.00           N1+
ATOM    249  N   LYS A 396       2.127 351.099  47.783  1.00 57.41           N  
ATOM    250  CA  LYS A 396       3.158 352.076  48.117  1.00 62.44           C  
ATOM    251  C   LYS A 396       3.815 351.726  49.463  1.00 64.30           C  
ATOM    252  O   LYS A 396       4.686 352.444  49.945  1.00 59.96           O  
ATOM    253  CB  LYS A 396       2.574 353.483  48.190  1.00 67.03           C  
ATOM    254  CG  LYS A 396       1.841 353.972  46.962  1.00 71.43           C  
ATOM    255  CD  LYS A 396       1.275 355.376  47.200  1.00 84.14           C  
ATOM    256  CE  LYS A 396       0.352 355.459  48.442  1.00 88.43           C  
ATOM    257  NZ  LYS A 396      -0.958 356.129  48.172  1.00 93.17           N1+
ATOM    258  N   GLU A 397       3.375 350.629  50.067  1.00 67.81           N  
ATOM    259  CA  GLU A 397       3.875 350.186  51.370  1.00 67.16           C  
ATOM    260  C   GLU A 397       5.179 349.418  51.204  1.00 60.78           C  
ATOM    261  O   GLU A 397       5.191 348.374  50.553  1.00 64.06           O  
ATOM    262  CB  GLU A 397       2.841 349.272  52.027  1.00 69.72           C  
ATOM    263  CG  GLU A 397       1.572 349.983  52.454  1.00 70.53           C  
ATOM    264  CD  GLU A 397       1.784 350.859  53.672  1.00 74.14           C  
ATOM    265  OE1 GLU A 397       2.588 350.506  54.574  1.00 76.04           O  
ATOM    266  OE2 GLU A 397       1.127 351.914  53.742  1.00 82.49           O1-
ATOM    267  N   VAL A 398       6.280 349.921  51.784  1.00 54.70           N  
ATOM    268  CA  VAL A 398       7.530 349.196  51.609  1.00 55.84           C  
ATOM    269  C   VAL A 398       7.521 347.813  52.267  1.00 57.75           C  
ATOM    270  O   VAL A 398       8.304 346.955  51.878  1.00 65.75           O  
ATOM    271  CB  VAL A 398       8.586 350.099  52.273  1.00  0.00           C  
ATOM    272  CG1 VAL A 398       9.333 350.875  51.186  1.00  0.00           C  
ATOM    273  CG2 VAL A 398       7.960 351.099  53.255  1.00  0.00           C  
ATOM    274  N   GLY A 399       6.656 347.607  53.250  1.00 54.89           N  
ATOM    275  CA  GLY A 399       6.580 346.330  53.941  1.00 55.27           C  
ATOM    276  C   GLY A 399       5.991 345.245  53.065  1.00 53.45           C  
ATOM    277  O   GLY A 399       6.326 344.057  53.173  1.00 47.61           O  
ATOM    278  N   VAL A 400       5.115 345.678  52.183  1.00 54.00           N  
ATOM    279  CA  VAL A 400       4.452 344.777  51.273  1.00 57.00           C  
ATOM    280  C   VAL A 400       5.428 344.430  50.148  1.00 56.41           C  
ATOM    281  O   VAL A 400       5.603 343.271  49.754  1.00 50.27           O  
ATOM    282  CB  VAL A 400       3.221 345.471  50.693  1.00 57.50           C  
ATOM    283  CG1 VAL A 400       2.528 344.564  49.695  1.00 60.79           C  
ATOM    284  CG2 VAL A 400       2.286 345.867  51.821  1.00 57.21           C  
ATOM    285  N   HIS A 401       6.061 345.470  49.629  1.00 56.26           N  
ATOM    286  CA  HIS A 401       7.054 345.309  48.595  1.00 57.27           C  
ATOM    287  C   HIS A 401       8.071 344.251  49.010  1.00 54.14           C  
ATOM    288  O   HIS A 401       8.304 343.290  48.265  1.00 57.85           O  
ATOM    289  CB  HIS A 401       7.706 346.668  48.280  1.00  0.00           C  
ATOM    290  CG  HIS A 401       8.234 346.854  46.876  1.00  0.00           C  
ATOM    291  CD2 HIS A 401       7.632 347.337  45.739  1.00  0.00           C  
ATOM    292  ND1 HIS A 401       9.485 346.539  46.530  1.00  0.00           N  
ATOM    293  CE1 HIS A 401       9.657 346.816  45.227  1.00  0.00           C  
ATOM    294  NE2 HIS A 401       8.544 347.314  44.691  1.00  0.00           N  
ATOM    295  N   GLU A 402       8.627 344.406  50.208  1.00 51.27           N  
ATOM    296  CA  GLU A 402       9.608 343.448  50.733  1.00 53.62           C  
ATOM    297  C   GLU A 402       9.021 342.065  50.954  1.00 49.80           C  
ATOM    298  O   GLU A 402       9.639 341.070  50.604  1.00 51.26           O  
ATOM    299  CB  GLU A 402      10.221 343.953  52.052  1.00  0.00           C  
ATOM    300  CG  GLU A 402      11.005 345.273  51.990  1.00  0.00           C  
ATOM    301  CD  GLU A 402      11.608 345.763  53.303  1.00  0.00           C  
ATOM    302  OE1 GLU A 402      12.768 345.389  53.588  1.00  0.00           O  
ATOM    303  OE2 GLU A 402      10.894 346.513  54.000  1.00  0.00           O1-
ATOM    304  N   TYR A 403       7.811 342.008  51.495  1.00 48.45           N  
ATOM    305  CA  TYR A 403       7.130 340.735  51.682  1.00 48.74           C  
ATOM    306  C   TYR A 403       6.962 339.990  50.361  1.00 53.88           C  
ATOM    307  O   TYR A 403       7.088 338.759  50.321  1.00 55.74           O  
ATOM    308  CB  TYR A 403       5.754 340.924  52.316  1.00 47.99           C  
ATOM    309  CG  TYR A 403       4.964 339.640  52.447  1.00 51.35           C  
ATOM    310  CD1 TYR A 403       5.225 338.742  53.469  1.00 56.95           C  
ATOM    311  CD2 TYR A 403       3.965 339.310  51.536  1.00 52.40           C  
ATOM    312  CE1 TYR A 403       4.514 337.547  53.582  1.00 56.87           C  
ATOM    313  CE2 TYR A 403       3.242 338.132  51.649  1.00 52.63           C  
ATOM    314  CZ  TYR A 403       3.521 337.252  52.672  1.00 54.03           C  
ATOM    315  OH  TYR A 403       2.811 336.081  52.794  1.00 57.04           O  
ATOM    316  N   LEU A 404       6.655 340.719  49.288  1.00 55.68           N  
ATOM    317  CA  LEU A 404       6.408 340.064  48.006  1.00 54.48           C  
ATOM    318  C   LEU A 404       7.727 339.712  47.358  1.00 51.22           C  
ATOM    319  O   LEU A 404       7.884 338.610  46.842  1.00 48.11           O  
ATOM    320  CB  LEU A 404       5.475 340.880  47.092  1.00  0.00           C  
ATOM    321  CG  LEU A 404       5.746 341.020  45.574  1.00  0.00           C  
ATOM    322  CD1 LEU A 404       5.852 339.665  44.878  1.00  0.00           C  
ATOM    323  CD2 LEU A 404       4.670 341.878  44.909  1.00  0.00           C  
ATOM    324  N   VAL A 405       8.668 340.648  47.398  1.00 50.93           N  
ATOM    325  CA  VAL A 405      10.045 340.358  47.002  1.00 53.14           C  
ATOM    326  C   VAL A 405      10.519 339.004  47.521  1.00 54.41           C  
ATOM    327  O   VAL A 405      11.156 338.236  46.788  1.00 55.18           O  
ATOM    328  CB  VAL A 405      10.975 341.464  47.535  1.00  0.00           C  
ATOM    329  CG1 VAL A 405      12.357 340.866  47.806  1.00  0.00           C  
ATOM    330  CG2 VAL A 405      11.123 342.626  46.543  1.00  0.00           C  
ATOM    331  N   ASN A 406      10.200 338.700  48.783  1.00 53.19           N  
ATOM    332  CA  ASN A 406      10.565 337.409  49.376  1.00 50.12           C  
ATOM    333  C   ASN A 406       9.699 336.287  48.871  1.00 48.84           C  
ATOM    334  O   ASN A 406      10.200 335.204  48.671  1.00 48.83           O  
ATOM    335  CB  ASN A 406      10.507 337.428  50.906  1.00 51.66           C  
ATOM    336  CG  ASN A 406      11.433 336.394  51.542  1.00 54.26           C  
ATOM    337  ND2 ASN A 406      10.857 335.366  52.144  1.00 50.28           N  
ATOM    338  OD1 ASN A 406      12.658 336.535  51.503  1.00 62.89           O  
ATOM    339  N   SER A 407       8.410 336.531  48.642  1.00 53.68           N  
ATOM    340  CA  SER A 407       7.502 335.438  48.227  1.00 55.76           C  
ATOM    341  C   SER A 407       7.743 334.940  46.815  1.00 53.55           C  
ATOM    342  O   SER A 407       7.340 333.837  46.483  1.00 52.13           O  
ATOM    343  CB  SER A 407       6.018 335.803  48.418  1.00  0.00           C  
ATOM    344  OG  SER A 407       5.628 336.782  47.447  1.00  0.00           O  
ATOM    345  N   LEU A 408       8.418 335.737  45.991  1.00 52.76           N  
ATOM    346  CA  LEU A 408       8.745 335.308  44.639  1.00 52.23           C  
ATOM    347  C   LEU A 408       9.499 333.981  44.646  1.00 52.84           C  
ATOM    348  O   LEU A 408       9.264 333.116  43.794  1.00 57.81           O  
ATOM    349  CB  LEU A 408       9.569 336.369  43.900  1.00 51.28           C  
ATOM    350  CG  LEU A 408       8.847 337.683  43.592  1.00 48.88           C  
ATOM    351  CD1 LEU A 408       9.823 338.629  42.924  1.00 49.11           C  
ATOM    352  CD2 LEU A 408       7.610 337.497  42.726  1.00 49.78           C  
ATOM    353  N   TYR A 409      10.389 333.811  45.615  1.00 49.51           N  
ATOM    354  CA  TYR A 409      11.191 332.602  45.692  1.00 51.20           C  
ATOM    355  C   TYR A 409      10.305 331.383  45.843  1.00 54.17           C  
ATOM    356  O   TYR A 409      10.631 330.310  45.359  1.00 54.43           O  
ATOM    357  CB  TYR A 409      12.168 332.667  46.881  1.00  0.00           C  
ATOM    358  CG  TYR A 409      13.079 331.473  47.097  1.00  0.00           C  
ATOM    359  CD1 TYR A 409      14.221 331.306  46.293  1.00  0.00           C  
ATOM    360  CD2 TYR A 409      12.776 330.520  48.085  1.00  0.00           C  
ATOM    361  CE1 TYR A 409      15.066 330.200  46.488  1.00  0.00           C  
ATOM    362  CE2 TYR A 409      13.621 329.414  48.282  1.00  0.00           C  
ATOM    363  CZ  TYR A 409      14.768 329.255  47.485  1.00  0.00           C  
ATOM    364  OH  TYR A 409      15.592 328.184  47.674  1.00  0.00           O  
ATOM    365  N   THR A 410       9.162 331.550  46.482  1.00 60.02           N  
ATOM    366  CA  THR A 410       8.275 330.421  46.703  1.00 67.25           C  
ATOM    367  C   THR A 410       7.584 329.925  45.399  1.00 65.50           C  
ATOM    368  O   THR A 410       7.210 328.767  45.311  1.00 73.39           O  
ATOM    369  CB  THR A 410       7.273 330.805  47.808  1.00  0.00           C  
ATOM    370  CG2 THR A 410       6.253 329.702  48.114  1.00  0.00           C  
ATOM    371  OG1 THR A 410       7.995 331.111  49.006  1.00  0.00           O  
ATOM    372  N   GLN A 411       7.436 330.780  44.384  1.00 66.18           N  
ATOM    373  CA  GLN A 411       6.705 330.414  43.142  1.00 62.50           C  
ATOM    374  C   GLN A 411       7.511 329.561  42.183  1.00 62.14           C  
ATOM    375  O   GLN A 411       8.746 329.606  42.212  1.00 58.98           O  
ATOM    376  CB  GLN A 411       6.300 331.675  42.355  1.00  0.00           C  
ATOM    377  CG  GLN A 411       5.220 332.586  42.962  1.00  0.00           C  
ATOM    378  CD  GLN A 411       3.866 331.922  43.168  1.00  0.00           C  
ATOM    379  NE2 GLN A 411       3.261 331.435  42.090  1.00  0.00           N  
ATOM    380  OE1 GLN A 411       3.364 331.837  44.283  1.00  0.00           O  
ATOM    381  N   ARG A 412       6.816 328.845  41.292  1.00 60.80           N  
ATOM    382  CA  ARG A 412       7.496 328.037  40.271  1.00 62.15           C  
ATOM    383  C   ARG A 412       8.432 328.846  39.410  1.00 60.78           C  
ATOM    384  O   ARG A 412       8.003 329.664  38.595  1.00 55.93           O  
ATOM    385  CB  ARG A 412       6.542 327.103  39.565  1.00 66.04           C  
ATOM    386  CG  ARG A 412       5.793 326.186  40.503  1.00 73.50           C  
ATOM    387  CD  ARG A 412       5.040 325.084  39.774  1.00 81.45           C  
ATOM    388  NE  ARG A 412       4.274 325.579  38.629  1.00 91.41           N  
ATOM    389  CZ  ARG A 412       3.054 325.168  38.288  1.00104.45           C  
ATOM    390  NH1 ARG A 412       2.401 324.248  39.004  1.00106.76           N1+
ATOM    391  NH2 ARG A 412       2.472 325.696  37.215  1.00111.35           N1+
ATOM    392  N   LYS A 413       9.695 328.739  39.851  1.00 74.05           N  
ATOM    393  CA  LYS A 413      10.618 329.842  39.775  1.00 62.87           C  
ATOM    394  C   LYS A 413      10.960 330.035  38.314  1.00 59.18           C  
ATOM    395  O   LYS A 413      10.909 331.160  37.815  1.00 59.42           O  
ATOM    396  CB  LYS A 413      11.852 329.688  40.740  1.00  0.00           C  
ATOM    397  CG  LYS A 413      11.675 330.423  42.109  1.00  0.00           C  
ATOM    398  CD  LYS A 413      12.933 330.856  42.911  1.00  0.00           C  
ATOM    399  CE  LYS A 413      13.552 332.232  42.501  1.00  0.00           C  
ATOM    400  NZ  LYS A 413      14.646 332.761  43.357  1.00  0.00           N1+
ATOM    401  N   TYR A 414      11.277 328.934  37.676  1.00 61.02           N  
ATOM    402  CA  TYR A 414      11.675 328.966  36.307  1.00 50.85           C  
ATOM    403  C   TYR A 414      10.442 329.169  35.432  1.00 46.91           C  
ATOM    404  O   TYR A 414      10.729 329.558  34.332  1.00 43.18           O  
ATOM    405  CB  TYR A 414      12.610 327.767  35.997  1.00  0.00           C  
ATOM    406  CG  TYR A 414      13.487 327.458  37.191  1.00  0.00           C  
ATOM    407  CD1 TYR A 414      14.681 328.173  37.372  1.00  0.00           C  
ATOM    408  CD2 TYR A 414      13.008 326.593  38.198  1.00  0.00           C  
ATOM    409  CE1 TYR A 414      15.323 328.124  38.617  1.00  0.00           C  
ATOM    410  CE2 TYR A 414      13.627 326.583  39.457  1.00  0.00           C  
ATOM    411  CZ  TYR A 414      14.761 327.384  39.682  1.00  0.00           C  
ATOM    412  OH  TYR A 414      15.309 327.408  40.932  1.00  0.00           O  
ATOM    413  N   GLU A 415       9.161 328.883  35.819  1.00 69.04           N  
ATOM    414  CA  GLU A 415       8.063 328.786  34.804  1.00 70.09           C  
ATOM    415  C   GLU A 415       7.010 329.886  34.902  1.00 66.32           C  
ATOM    416  O   GLU A 415       6.860 330.704  34.001  1.00 69.43           O  
ATOM    417  CB  GLU A 415       7.430 327.416  34.356  1.00 74.69           C  
ATOM    418  CG  GLU A 415       8.080 326.131  34.921  1.00 86.77           C  
ATOM    419  CD  GLU A 415       9.617 326.162  34.833  1.00 98.73           C  
ATOM    420  OE1 GLU A 415      10.165 326.943  34.016  1.00112.32           O  
ATOM    421  OE2 GLU A 415      10.297 325.434  35.595  1.00 97.49           O1-
ATOM    422  N   ASP A 416       6.320 329.942  36.031  1.00 64.75           N  
ATOM    423  CA  ASP A 416       5.200 330.865  36.185  1.00 60.88           C  
ATOM    424  C   ASP A 416       5.731 332.287  36.233  1.00 56.28           C  
ATOM    425  O   ASP A 416       5.131 333.183  35.657  1.00 53.07           O  
ATOM    426  CB  ASP A 416       4.402 330.551  37.463  1.00 59.87           C  
ATOM    427  CG  ASP A 416       3.863 329.127  37.487  1.00 57.14           C  
ATOM    428  OD1 ASP A 416       3.778 328.518  36.407  1.00 53.59           O  
ATOM    429  OD2 ASP A 416       3.535 328.614  38.591  1.00 56.91           O1-
ATOM    430  N   ILE A 417       6.842 332.473  36.945  1.00 50.64           N  
ATOM    431  CA  ILE A 417       7.420 333.795  37.135  1.00 49.54           C  
ATOM    432  C   ILE A 417       8.111 334.243  35.869  1.00 53.53           C  
ATOM    433  O   ILE A 417       8.094 335.439  35.516  1.00 51.54           O  
ATOM    434  CB  ILE A 417       8.447 333.819  38.282  1.00  0.00           C  
ATOM    435  CG1 ILE A 417       7.807 333.384  39.616  1.00  0.00           C  
ATOM    436  CG2 ILE A 417       9.110 335.203  38.402  1.00  0.00           C  
ATOM    437  CD1 ILE A 417       6.645 334.224  40.170  1.00  0.00           C  
ATOM    438  N   LEU A 418       8.734 333.275  35.198  1.00 58.39           N  
ATOM    439  CA  LEU A 418       9.447 333.512  33.923  1.00 56.72           C  
ATOM    440  C   LEU A 418       8.610 334.309  32.917  1.00 52.05           C  
ATOM    441  O   LEU A 418       9.090 335.260  32.301  1.00 45.57           O  
ATOM    442  CB  LEU A 418       9.865 332.169  33.296  1.00  0.00           C  
ATOM    443  CG  LEU A 418      10.651 332.106  31.963  1.00  0.00           C  
ATOM    444  CD1 LEU A 418      12.026 332.762  32.072  1.00  0.00           C  
ATOM    445  CD2 LEU A 418      10.785 330.661  31.482  1.00  0.00           C  
ATOM    446  N   PHE A 419       7.341 333.920  32.794  1.00 48.78           N  
ATOM    447  CA  PHE A 419       6.428 334.558  31.877  1.00 45.06           C  
ATOM    448  C   PHE A 419       6.357 336.047  32.108  1.00 47.85           C  
ATOM    449  O   PHE A 419       6.067 336.803  31.168  1.00 49.33           O  
ATOM    450  CB  PHE A 419       5.040 333.972  32.006  1.00 45.03           C  
ATOM    451  CG  PHE A 419       4.038 334.653  31.135  1.00 46.31           C  
ATOM    452  CD1 PHE A 419       3.964 334.361  29.796  1.00 49.07           C  
ATOM    453  CD2 PHE A 419       3.200 335.601  31.650  1.00 48.13           C  
ATOM    454  CE1 PHE A 419       3.053 334.987  28.975  1.00 49.49           C  
ATOM    455  CE2 PHE A 419       2.284 336.233  30.848  1.00 52.50           C  
ATOM    456  CZ  PHE A 419       2.210 335.928  29.497  1.00 51.80           C  
ATOM    457  N   TYR A 420       6.643 336.471  33.348  1.00 49.93           N  
ATOM    458  CA  TYR A 420       6.521 337.886  33.726  1.00 49.52           C  
ATOM    459  C   TYR A 420       7.838 338.641  33.804  1.00 48.86           C  
ATOM    460  O   TYR A 420       7.863 339.798  34.242  1.00 46.13           O  
ATOM    461  CB  TYR A 420       5.797 338.001  35.056  1.00 47.53           C  
ATOM    462  CG  TYR A 420       4.314 337.751  34.930  1.00 46.88           C  
ATOM    463  CD1 TYR A 420       3.475 338.718  34.390  1.00 48.67           C  
ATOM    464  CD2 TYR A 420       3.752 336.570  35.342  1.00 45.10           C  
ATOM    465  CE1 TYR A 420       2.108 338.517  34.271  1.00 45.62           C  
ATOM    466  CE2 TYR A 420       2.391 336.361  35.229  1.00 46.03           C  
ATOM    467  CZ  TYR A 420       1.576 337.345  34.690  1.00 44.81           C  
ATOM    468  OH  TYR A 420       0.227 337.150  34.557  1.00 45.86           O  
ATOM    469  N   LEU A 421       8.916 338.018  33.339  1.00 47.46           N  
ATOM    470  CA  LEU A 421      10.219 338.641  33.453  1.00 48.18           C  
ATOM    471  C   LEU A 421      10.257 340.043  32.840  1.00 46.63           C  
ATOM    472  O   LEU A 421      10.940 340.910  33.358  1.00 46.93           O  
ATOM    473  CB  LEU A 421      11.304 337.762  32.830  1.00 50.72           C  
ATOM    474  CG  LEU A 421      12.720 338.316  32.992  1.00 55.28           C  
ATOM    475  CD1 LEU A 421      13.092 338.500  34.452  1.00 57.72           C  
ATOM    476  CD2 LEU A 421      13.722 337.399  32.323  1.00 59.92           C  
ATOM    477  N   PRO A 422       9.550 340.265  31.721  1.00 48.33           N  
ATOM    478  CA  PRO A 422       9.633 341.611  31.143  1.00 47.40           C  
ATOM    479  C   PRO A 422       8.984 342.654  32.047  1.00 45.04           C  
ATOM    480  O   PRO A 422       9.452 343.790  32.143  1.00 49.99           O  
ATOM    481  CB  PRO A 422       8.864 341.478  29.822  1.00 48.45           C  
ATOM    482  CG  PRO A 422       8.805 340.016  29.517  1.00 48.42           C  
ATOM    483  CD  PRO A 422       8.805 339.329  30.850  1.00 48.76           C  
ATOM    484  N   GLN A 423       7.948 342.240  32.754  1.00 42.95           N  
ATOM    485  CA  GLN A 423       7.229 343.144  33.628  1.00 42.22           C  
ATOM    486  C   GLN A 423       8.095 343.453  34.818  1.00 43.56           C  
ATOM    487  O   GLN A 423       8.352 344.609  35.124  1.00 46.17           O  
ATOM    488  CB  GLN A 423       5.915 342.533  34.103  1.00 44.04           C  
ATOM    489  CG  GLN A 423       4.741 342.651  33.136  1.00 45.20           C  
ATOM    490  CD  GLN A 423       4.888 341.835  31.855  1.00 45.45           C  
ATOM    491  NE2 GLN A 423       3.942 342.013  30.944  1.00 46.92           N  
ATOM    492  OE1 GLN A 423       5.831 341.064  31.682  1.00 48.00           O  
ATOM    493  N   LEU A 424       8.568 342.414  35.493  1.00 45.63           N  
ATOM    494  CA  LEU A 424       9.475 342.597  36.628  1.00 45.63           C  
ATOM    495  C   LEU A 424      10.616 343.543  36.280  1.00 45.43           C  
ATOM    496  O   LEU A 424      10.820 344.555  36.932  1.00 46.69           O  
ATOM    497  CB  LEU A 424      10.039 341.260  37.080  1.00 48.29           C  
ATOM    498  CG  LEU A 424       9.044 340.351  37.810  1.00 53.50           C  
ATOM    499  CD1 LEU A 424       9.650 338.972  38.022  1.00 54.56           C  
ATOM    500  CD2 LEU A 424       8.614 340.927  39.162  1.00 55.95           C  
ATOM    501  N   SER A 425      11.316 343.260  35.199  1.00 49.10           N  
ATOM    502  CA  SER A 425      12.449 344.098  34.805  1.00 54.32           C  
ATOM    503  C   SER A 425      12.059 345.516  34.393  1.00 52.76           C  
ATOM    504  O   SER A 425      12.842 346.447  34.573  1.00 49.55           O  
ATOM    505  CB  SER A 425      13.236 343.426  33.665  1.00  0.00           C  
ATOM    506  OG  SER A 425      13.808 342.196  34.126  1.00  0.00           O  
ATOM    507  N   GLN A 426      10.871 345.679  33.818  1.00 51.85           N  
ATOM    508  CA  GLN A 426      10.440 347.010  33.441  1.00 52.32           C  
ATOM    509  C   GLN A 426      10.206 347.838  34.697  1.00 53.70           C  
ATOM    510  O   GLN A 426      10.728 348.938  34.825  1.00 58.58           O  
ATOM    511  CB  GLN A 426       9.162 346.956  32.584  1.00  0.00           C  
ATOM    512  CG  GLN A 426       8.632 348.276  31.998  1.00  0.00           C  
ATOM    513  CD  GLN A 426       9.438 348.825  30.830  1.00  0.00           C  
ATOM    514  NE2 GLN A 426       8.759 349.403  29.844  1.00  0.00           N  
ATOM    515  OE1 GLN A 426      10.661 348.743  30.807  1.00  0.00           O  
ATOM    516  N   ILE A 427       9.476 347.255  35.645  1.00 53.04           N  
ATOM    517  CA  ILE A 427       9.272 347.855  36.959  1.00 52.26           C  
ATOM    518  C   ILE A 427      10.606 348.243  37.613  1.00 52.28           C  
ATOM    519  O   ILE A 427      10.801 349.386  38.021  1.00 48.56           O  
ATOM    520  CB  ILE A 427       8.486 346.905  37.881  1.00  0.00           C  
ATOM    521  CG1 ILE A 427       6.966 347.137  37.760  1.00  0.00           C  
ATOM    522  CG2 ILE A 427       8.959 347.034  39.340  1.00  0.00           C  
ATOM    523  CD1 ILE A 427       6.029 346.270  38.615  1.00  0.00           C  
ATOM    524  N   SER A 428      11.527 347.283  37.685  1.00 55.28           N  
ATOM    525  CA  SER A 428      12.881 347.519  38.208  1.00 56.45           C  
ATOM    526  C   SER A 428      13.518 348.773  37.631  1.00 53.83           C  
ATOM    527  O   SER A 428      14.068 349.589  38.360  1.00 57.40           O  
ATOM    528  CB  SER A 428      13.814 346.333  37.901  1.00  0.00           C  
ATOM    529  OG  SER A 428      14.358 346.469  36.582  1.00  0.00           O  
ATOM    530  N   LEU A 429      13.450 348.911  36.320  1.00 52.42           N  
ATOM    531  CA  LEU A 429      14.062 350.038  35.645  1.00 58.66           C  
ATOM    532  C   LEU A 429      13.332 351.338  35.960  1.00 59.62           C  
ATOM    533  O   LEU A 429      13.952 352.308  36.354  1.00 62.28           O  
ATOM    534  CB  LEU A 429      14.088 349.811  34.122  1.00  0.00           C  
ATOM    535  CG  LEU A 429      15.238 349.032  33.437  1.00  0.00           C  
ATOM    536  CD1 LEU A 429      15.434 347.643  34.039  1.00  0.00           C  
ATOM    537  CD2 LEU A 429      15.001 348.933  31.930  1.00  0.00           C  
ATOM    538  N   VAL A 430      12.020 351.351  35.796  1.00 63.21           N  
ATOM    539  CA  VAL A 430      11.287 352.609  35.699  1.00 65.09           C  
ATOM    540  C   VAL A 430      10.562 353.024  36.958  1.00 63.15           C  
ATOM    541  O   VAL A 430       9.985 354.106  37.001  1.00 66.25           O  
ATOM    542  CB  VAL A 430      10.295 352.529  34.524  1.00  0.00           C  
ATOM    543  CG1 VAL A 430      11.073 352.278  33.231  1.00  0.00           C  
ATOM    544  CG2 VAL A 430       9.263 351.408  34.709  1.00  0.00           C  
ATOM    545  N   ARG A 431      10.595 352.177  37.975  1.00 62.34           N  
ATOM    546  CA  ARG A 431       9.846 352.424  39.198  1.00 67.98           C  
ATOM    547  C   ARG A 431      10.756 352.857  40.338  1.00 71.73           C  
ATOM    548  O   ARG A 431      11.980 352.791  40.224  1.00 74.43           O  
ATOM    549  CB  ARG A 431       9.043 351.172  39.595  1.00  0.00           C  
ATOM    550  CG  ARG A 431       7.918 350.660  38.667  1.00  0.00           C  
ATOM    551  CD  ARG A 431       6.654 351.504  38.501  1.00  0.00           C  
ATOM    552  NE  ARG A 431       5.893 351.617  39.749  1.00  0.00           N  
ATOM    553  CZ  ARG A 431       4.865 352.463  39.945  1.00  0.00           C  
ATOM    554  NH1 ARG A 431       4.465 353.291  38.955  1.00  0.00           N1+
ATOM    555  NH2 ARG A 431       4.259 352.469  41.149  1.00  0.00           N1+
ATOM    556  N   TYR A 432      10.140 353.260  41.447  1.00 74.72           N  
ATOM    557  CA  TYR A 432      10.868 353.666  42.650  1.00 79.06           C  
ATOM    558  C   TYR A 432      11.869 352.626  43.115  1.00 77.10           C  
ATOM    559  O   TYR A 432      11.644 351.411  43.008  1.00 76.03           O  
ATOM    560  CB  TYR A 432       9.908 353.968  43.816  1.00  0.00           C  
ATOM    561  CG  TYR A 432       9.321 355.365  43.888  1.00  0.00           C  
ATOM    562  CD1 TYR A 432       9.982 356.367  44.621  1.00  0.00           C  
ATOM    563  CD2 TYR A 432       8.108 355.658  43.242  1.00  0.00           C  
ATOM    564  CE1 TYR A 432       9.439 357.662  44.694  1.00  0.00           C  
ATOM    565  CE2 TYR A 432       7.565 356.953  43.312  1.00  0.00           C  
ATOM    566  CZ  TYR A 432       8.233 357.957  44.036  1.00  0.00           C  
ATOM    567  OH  TYR A 432       7.710 359.216  44.105  1.00  0.00           O  
ATOM    568  N   GLU A 433      12.954 353.129  43.683  1.00 75.87           N  
ATOM    569  CA  GLU A 433      14.051 352.295  44.098  1.00 83.88           C  
ATOM    570  C   GLU A 433      13.570 351.177  45.037  1.00 80.78           C  
ATOM    571  O   GLU A 433      14.016 350.033  44.917  1.00 82.16           O  
ATOM    572  CB  GLU A 433      15.140 353.155  44.756  1.00 90.76           C  
ATOM    573  CG  GLU A 433      16.300 352.361  45.370  1.00 98.99           C  
ATOM    574  CD  GLU A 433      17.531 353.215  45.683  1.00 98.77           C  
ATOM    575  OE1 GLU A 433      17.396 354.010  46.618  1.00103.68           O  
ATOM    576  OE2 GLU A 433      18.619 353.102  45.054  1.00 94.91           O1-
ATOM    577  N   SER A 434      12.687 351.508  45.973  1.00 79.35           N  
ATOM    578  CA  SER A 434      12.099 350.504  46.869  1.00 83.42           C  
ATOM    579  C   SER A 434      11.486 349.385  45.900  1.00 77.81           C  
ATOM    580  O   SER A 434      11.755 348.234  46.193  1.00 78.03           O  
ATOM    581  CB  SER A 434      10.916 351.098  47.656  1.00  0.00           C  
ATOM    582  OG  SER A 434      10.551 352.368  47.102  1.00  0.00           O  
ATOM    583  N   SER A 435      10.873 349.768  44.721  1.00 31.02           N  
ATOM    584  CA  SER A 435      10.264 349.118  43.480  1.00 32.28           C  
ATOM    585  C   SER A 435      10.875 347.880  42.852  1.00 31.44           C  
ATOM    586  O   SER A 435      10.106 347.107  42.258  1.00 32.07           O  
ATOM    587  CB  SER A 435       9.919 349.840  42.157  1.00  0.00           C  
ATOM    588  OG  SER A 435      11.048 349.849  41.245  1.00  0.00           O  
ATOM    589  N   SER A 436      12.186 347.728  42.979  1.00 31.02           N  
ATOM    590  CA  SER A 436      12.706 346.457  42.629  1.00 30.54           C  
ATOM    591  C   SER A 436      13.377 345.814  43.773  1.00 30.29           C  
ATOM    592  O   SER A 436      13.786 346.357  44.792  1.00 30.82           O  
ATOM    593  CB  SER A 436      13.521 346.374  41.344  1.00  0.00           C  
ATOM    594  OG  SER A 436      12.812 345.479  40.497  1.00  0.00           O  
ATOM    595  N   LEU A 437      13.362 344.549  43.465  1.00 27.98           N  
ATOM    596  CA  LEU A 437      13.563 343.525  44.358  1.00 27.56           C  
ATOM    597  C   LEU A 437      15.008 343.220  44.387  1.00 27.51           C  
ATOM    598  O   LEU A 437      15.669 343.232  45.418  1.00 28.08           O  
ATOM    599  CB  LEU A 437      12.879 342.328  43.702  1.00  0.00           C  
ATOM    600  CG  LEU A 437      13.112 341.179  44.668  1.00  0.00           C  
ATOM    601  CD1 LEU A 437      11.944 340.324  44.559  1.00  0.00           C  
ATOM    602  CD2 LEU A 437      14.199 340.232  44.803  1.00  0.00           C  
ATOM    603  N   TYR A 438      15.350 342.774  43.182  1.00 65.63           N  
ATOM    604  CA  TYR A 438      16.571 342.299  42.746  1.00 70.02           C  
ATOM    605  C   TYR A 438      17.066 340.949  43.270  1.00 67.92           C  
ATOM    606  O   TYR A 438      17.554 340.103  42.488  1.00 73.26           O  
ATOM    607  CB  TYR A 438      17.511 343.445  43.165  1.00  0.00           C  
ATOM    608  CG  TYR A 438      17.339 344.777  42.460  1.00  0.00           C  
ATOM    609  CD1 TYR A 438      16.592 345.802  43.068  1.00  0.00           C  
ATOM    610  CD2 TYR A 438      17.906 344.986  41.191  1.00  0.00           C  
ATOM    611  CE1 TYR A 438      16.427 347.037  42.416  1.00  0.00           C  
ATOM    612  CE2 TYR A 438      17.744 346.220  40.539  1.00  0.00           C  
ATOM    613  CZ  TYR A 438      17.005 347.248  41.153  1.00  0.00           C  
ATOM    614  OH  TYR A 438      16.847 348.449  40.524  1.00  0.00           O  
ATOM    615  N   ARG A 439      16.926 340.719  44.576  1.00 64.81           N  
ATOM    616  CA  ARG A 439      17.461 339.479  45.154  1.00 67.85           C  
ATOM    617  C   ARG A 439      17.025 338.210  44.427  1.00 65.00           C  
ATOM    618  O   ARG A 439      17.839 337.310  44.207  1.00 60.42           O  
ATOM    619  CB  ARG A 439      16.895 339.491  46.586  1.00  0.00           C  
ATOM    620  CG  ARG A 439      16.504 340.835  47.241  1.00  0.00           C  
ATOM    621  CD  ARG A 439      15.944 340.829  48.664  1.00  0.00           C  
ATOM    622  NE  ARG A 439      15.623 342.178  49.141  1.00  0.00           N  
ATOM    623  CZ  ARG A 439      16.491 342.996  49.764  1.00  0.00           C  
ATOM    624  NH1 ARG A 439      17.743 342.575  50.046  1.00  0.00           N1+
ATOM    625  NH2 ARG A 439      16.075 344.232  50.105  1.00  0.00           N1+
ATOM    626  N   PHE A 440      15.736 338.146  44.101  1.00 62.85           N  
ATOM    627  CA  PHE A 440      15.176 337.010  43.387  1.00 58.65           C  
ATOM    628  C   PHE A 440      15.794 336.886  42.011  1.00 59.71           C  
ATOM    629  O   PHE A 440      16.097 335.789  41.552  1.00 59.14           O  
ATOM    630  CB  PHE A 440      13.656 337.188  43.220  1.00  0.00           C  
ATOM    631  CG  PHE A 440      13.217 337.907  41.963  1.00  0.00           C  
ATOM    632  CD1 PHE A 440      12.954 337.173  40.792  1.00  0.00           C  
ATOM    633  CD2 PHE A 440      13.073 339.305  41.964  1.00  0.00           C  
ATOM    634  CE1 PHE A 440      12.541 337.838  39.625  1.00  0.00           C  
ATOM    635  CE2 PHE A 440      12.660 339.969  40.795  1.00  0.00           C  
ATOM    636  CZ  PHE A 440      12.395 339.235  39.625  1.00  0.00           C  
ATOM    637  N   LEU A 441      15.959 338.024  41.350  1.00 60.58           N  
ATOM    638  CA  LEU A 441      16.503 338.033  40.006  1.00 60.29           C  
ATOM    639  C   LEU A 441      17.903 337.494  40.049  1.00 59.73           C  
ATOM    640  O   LEU A 441      18.240 336.551  39.328  1.00 59.73           O  
ATOM    641  CB  LEU A 441      16.498 339.448  39.399  1.00  0.00           C  
ATOM    642  CG  LEU A 441      16.752 339.798  37.928  1.00  0.00           C  
ATOM    643  CD1 LEU A 441      15.773 339.177  36.917  1.00  0.00           C  
ATOM    644  CD2 LEU A 441      16.717 341.332  37.824  1.00  0.00           C  
ATOM    645  N   LEU A 442      18.713 338.093  40.914  1.00 58.63           N  
ATOM    646  CA  LEU A 442      20.097 337.654  41.072  1.00 55.16           C  
ATOM    647  C   LEU A 442      20.139 336.145  41.374  1.00 51.48           C  
ATOM    648  O   LEU A 442      20.905 335.405  40.790  1.00 50.07           O  
ATOM    649  CB  LEU A 442      20.817 338.483  42.151  1.00  0.00           C  
ATOM    650  CG  LEU A 442      21.675 339.719  41.787  1.00  0.00           C  
ATOM    651  CD1 LEU A 442      20.886 340.756  40.990  1.00  0.00           C  
ATOM    652  CD2 LEU A 442      22.273 340.353  43.043  1.00  0.00           C  
ATOM    653  N   GLU A 443      19.290 335.692  42.271  1.00 52.71           N  
ATOM    654  CA  GLU A 443      19.185 334.263  42.541  1.00 56.43           C  
ATOM    655  C   GLU A 443      18.932 333.428  41.279  1.00 55.38           C  
ATOM    656  O   GLU A 443      19.582 332.420  41.064  1.00 56.19           O  
ATOM    657  CB  GLU A 443      18.089 334.012  43.593  1.00  0.00           C  
ATOM    658  CG  GLU A 443      17.875 332.555  44.033  1.00  0.00           C  
ATOM    659  CD  GLU A 443      19.006 331.918  44.834  1.00  0.00           C  
ATOM    660  OE1 GLU A 443      19.927 332.664  45.238  1.00  0.00           O  
ATOM    661  OE2 GLU A 443      18.927 330.688  45.034  1.00  0.00           O1-
ATOM    662  N   LYS A 444      17.979 333.827  40.454  1.00 59.72           N  
ATOM    663  CA  LYS A 444      17.679 333.061  39.230  1.00 62.89           C  
ATOM    664  C   LYS A 444      18.863 333.113  38.271  1.00 63.60           C  
ATOM    665  O   LYS A 444      19.238 332.089  37.674  1.00 57.07           O  
ATOM    666  CB  LYS A 444      16.448 333.629  38.501  1.00  0.00           C  
ATOM    667  CG  LYS A 444      15.143 333.449  39.284  1.00  0.00           C  
ATOM    668  CD  LYS A 444      13.892 333.963  38.560  1.00  0.00           C  
ATOM    669  CE  LYS A 444      12.582 333.836  39.349  1.00  0.00           C  
ATOM    670  NZ  LYS A 444      12.183 332.437  39.582  1.00  0.00           N1+
ATOM    671  N   ALA A 445      19.427 334.317  38.130  1.00 59.84           N  
ATOM    672  CA  ALA A 445      20.593 334.545  37.291  1.00 61.24           C  
ATOM    673  C   ALA A 445      21.752 333.625  37.631  1.00 68.79           C  
ATOM    674  O   ALA A 445      22.516 333.241  36.753  1.00 77.47           O  
ATOM    675  CB  ALA A 445      21.091 335.996  37.427  1.00  0.00           C  
ATOM    676  N   SER A 446      21.897 333.303  38.911  1.00 73.61           N  
ATOM    677  CA  SER A 446      22.988 332.453  39.366  1.00 70.15           C  
ATOM    678  C   SER A 446      22.767 330.978  39.068  1.00 68.44           C  
ATOM    679  O   SER A 446      23.714 330.207  39.099  1.00 68.33           O  
ATOM    680  CB  SER A 446      23.193 332.612  40.884  1.00  0.00           C  
ATOM    681  OG  SER A 446      23.636 333.942  41.179  1.00  0.00           O  
ATOM    682  N   LYS A 447      21.534 330.575  38.808  1.00 65.43           N  
ATOM    683  CA  LYS A 447      21.255 329.172  38.616  1.00 72.27           C  
ATOM    684  C   LYS A 447      20.971 328.812  37.145  1.00 72.84           C  
ATOM    685  O   LYS A 447      20.813 327.635  36.796  1.00 74.01           O  
ATOM    686  CB  LYS A 447      20.134 328.746  39.582  1.00  0.00           C  
ATOM    687  CG  LYS A 447      19.001 329.772  39.685  1.00  0.00           C  
ATOM    688  CD  LYS A 447      17.894 329.398  40.680  1.00  0.00           C  
ATOM    689  CE  LYS A 447      16.750 330.413  40.797  1.00  0.00           C  
ATOM    690  NZ  LYS A 447      15.715 330.006  41.764  1.00  0.00           N1+
ATOM    691  N   SER A 448      20.965 329.817  36.276  1.00 68.71           N  
ATOM    692  CA  SER A 448      20.664 329.597  34.868  1.00 67.68           C  
ATOM    693  C   SER A 448      21.299 330.694  34.036  1.00 69.37           C  
ATOM    694  O   SER A 448      21.001 331.874  34.243  1.00 64.47           O  
ATOM    695  CB  SER A 448      19.147 329.562  34.652  1.00 67.08           C  
ATOM    696  OG  SER A 448      18.819 329.481  33.277  1.00 63.58           O  
ATOM    697  N   MET A 449      22.204 330.324  33.124  1.00 70.69           N  
ATOM    698  CA  MET A 449      22.827 331.371  32.297  1.00 70.97           C  
ATOM    699  C   MET A 449      21.857 331.825  31.255  1.00 66.40           C  
ATOM    700  O   MET A 449      21.946 332.975  30.833  1.00 66.56           O  
ATOM    701  CB  MET A 449      24.193 331.128  31.628  1.00  0.00           C  
ATOM    702  CG  MET A 449      24.215 330.405  30.271  1.00  0.00           C  
ATOM    703  SD  MET A 449      25.815 330.112  29.473  1.00  0.00           S  
ATOM    704  CE  MET A 449      25.238 329.267  27.980  1.00  0.00           C  
ATOM    705  N   HIS A 450      20.945 330.931  30.848  1.00 58.36           N  
ATOM    706  CA  HIS A 450      19.866 331.327  29.968  1.00 58.05           C  
ATOM    707  C   HIS A 450      19.153 332.502  30.599  1.00 61.01           C  
ATOM    708  O   HIS A 450      19.064 333.586  30.004  1.00 64.74           O  
ATOM    709  CB  HIS A 450      18.860 330.182  29.748  1.00  0.00           C  
ATOM    710  CG  HIS A 450      17.780 330.420  28.719  1.00  0.00           C  
ATOM    711  CD2 HIS A 450      17.744 330.168  27.368  1.00  0.00           C  
ATOM    712  ND1 HIS A 450      16.599 330.963  29.027  1.00  0.00           N  
ATOM    713  CE1 HIS A 450      15.855 331.045  27.913  1.00  0.00           C  
ATOM    714  NE2 HIS A 450      16.514 330.565  26.859  1.00  0.00           N  
ATOM    715  N   PHE A 451      18.707 332.307  31.840  1.00 59.35           N  
ATOM    716  CA  PHE A 451      18.047 333.375  32.593  1.00 57.27           C  
ATOM    717  C   PHE A 451      18.893 334.647  32.642  1.00 57.07           C  
ATOM    718  O   PHE A 451      18.382 335.738  32.401  1.00 60.12           O  
ATOM    719  CB  PHE A 451      17.707 332.938  34.017  1.00 56.47           C  
ATOM    720  CG  PHE A 451      16.741 333.858  34.710  1.00 55.00           C  
ATOM    721  CD1 PHE A 451      17.183 335.016  35.338  1.00 53.62           C  
ATOM    722  CD2 PHE A 451      15.381 333.570  34.711  1.00 55.96           C  
ATOM    723  CE1 PHE A 451      16.284 335.861  35.956  1.00 54.59           C  
ATOM    724  CE2 PHE A 451      14.478 334.416  35.333  1.00 56.44           C  
ATOM    725  CZ  PHE A 451      14.933 335.568  35.950  1.00 54.54           C  
ATOM    726  N   ALA A 452      20.174 334.496  32.956  1.00 56.98           N  
ATOM    727  CA  ALA A 452      21.094 335.633  32.989  1.00 61.63           C  
ATOM    728  C   ALA A 452      21.028 336.405  31.669  1.00 62.62           C  
ATOM    729  O   ALA A 452      20.898 337.655  31.627  1.00 57.78           O  
ATOM    730  CB  ALA A 452      22.536 335.162  33.254  1.00  0.00           C  
ATOM    731  N   LEU A 453      21.101 335.638  30.588  1.00 62.83           N  
ATOM    732  CA  LEU A 453      21.155 336.228  29.262  1.00 60.91           C  
ATOM    733  C   LEU A 453      19.938 337.095  29.016  1.00 59.07           C  
ATOM    734  O   LEU A 453      20.072 338.260  28.619  1.00 58.16           O  
ATOM    735  CB  LEU A 453      21.275 335.139  28.185  1.00 60.32           C  
ATOM    736  CG  LEU A 453      21.287 335.657  26.745  1.00 58.21           C  
ATOM    737  CD1 LEU A 453      22.518 336.505  26.464  1.00 55.71           C  
ATOM    738  CD2 LEU A 453      21.168 334.510  25.757  1.00 57.15           C  
ATOM    739  N   LYS A 454      18.757 336.536  29.267  1.00 57.29           N  
ATOM    740  CA  LYS A 454      17.513 337.240  28.966  1.00 61.35           C  
ATOM    741  C   LYS A 454      17.374 338.493  29.824  1.00 62.95           C  
ATOM    742  O   LYS A 454      16.918 339.543  29.345  1.00 70.15           O  
ATOM    743  CB  LYS A 454      16.296 336.328  29.207  1.00  0.00           C  
ATOM    744  CG  LYS A 454      15.005 336.858  28.575  1.00  0.00           C  
ATOM    745  CD  LYS A 454      13.766 335.995  28.842  1.00  0.00           C  
ATOM    746  CE  LYS A 454      12.462 336.511  28.217  1.00  0.00           C  
ATOM    747  NZ  LYS A 454      11.304 335.646  28.504  1.00  0.00           N1+
ATOM    748  N   LEU A 455      17.791 338.389  31.081  1.00 58.12           N  
ATOM    749  CA  LEU A 455      17.863 339.554  31.938  1.00 57.08           C  
ATOM    750  C   LEU A 455      18.747 340.596  31.323  1.00 55.01           C  
ATOM    751  O   LEU A 455      18.310 341.729  31.133  1.00 57.20           O  
ATOM    752  CB  LEU A 455      18.419 339.206  33.332  1.00  0.00           C  
ATOM    753  CG  LEU A 455      19.034 340.093  34.399  1.00  0.00           C  
ATOM    754  CD1 LEU A 455      18.647 341.544  34.653  1.00  0.00           C  
ATOM    755  CD2 LEU A 455      19.745 339.327  35.530  1.00  0.00           C  
ATOM    756  N   SER A 456      19.981 340.226  30.989  1.00 53.90           N  
ATOM    757  CA  SER A 456      20.906 341.229  30.455  1.00 53.29           C  
ATOM    758  C   SER A 456      20.349 341.860  29.162  1.00 54.43           C  
ATOM    759  O   SER A 456      20.365 343.081  28.985  1.00 55.78           O  
ATOM    760  CB  SER A 456      22.299 340.615  30.222  1.00  0.00           C  
ATOM    761  OG  SER A 456      22.613 340.636  28.824  1.00  0.00           O  
ATOM    762  N   TRP A 457      19.828 341.029  28.269  1.00 53.39           N  
ATOM    763  CA  TRP A 457      19.257 341.534  27.027  1.00 52.90           C  
ATOM    764  C   TRP A 457      18.058 342.462  27.238  1.00 52.81           C  
ATOM    765  O   TRP A 457      18.000 343.557  26.657  1.00 50.50           O  
ATOM    766  CB  TRP A 457      18.846 340.344  26.140  1.00  0.00           C  
ATOM    767  CG  TRP A 457      20.076 339.855  25.639  1.00  0.00           C  
ATOM    768  CD1 TRP A 457      21.347 340.356  25.559  1.00  0.00           C  
ATOM    769  CD2 TRP A 457      20.024 338.623  25.058  1.00  0.00           C  
ATOM    770  CE2 TRP A 457      21.214 338.532  24.365  1.00  0.00           C  
ATOM    771  CE3 TRP A 457      19.047 337.613  25.027  1.00  0.00           C  
ATOM    772  NE1 TRP A 457      22.050 339.548  24.733  1.00  0.00           N  
ATOM    773  CZ2 TRP A 457      21.380 337.490  23.558  1.00  0.00           C  
ATOM    774  CZ3 TRP A 457      19.281 336.492  24.243  1.00  0.00           C  
ATOM    775  CH2 TRP A 457      20.372 336.514  23.386  1.00  0.00           C  
ATOM    776  N   LEU A 458      17.134 342.047  28.107  1.00 51.31           N  
ATOM    777  CA  LEU A 458      15.953 342.863  28.445  1.00 52.05           C  
ATOM    778  C   LEU A 458      16.282 344.180  29.187  1.00 52.39           C  
ATOM    779  O   LEU A 458      15.768 345.256  28.849  1.00 48.93           O  
ATOM    780  CB  LEU A 458      14.966 342.055  29.276  1.00 50.52           C  
ATOM    781  CG  LEU A 458      14.165 341.008  28.508  1.00 52.92           C  
ATOM    782  CD1 LEU A 458      13.578 339.967  29.446  1.00 54.78           C  
ATOM    783  CD2 LEU A 458      13.038 341.650  27.721  1.00 52.96           C  
ATOM    784  N   TYR A 459      17.150 344.092  30.182  1.00 52.10           N  
ATOM    785  CA  TYR A 459      17.611 345.277  30.886  1.00 56.61           C  
ATOM    786  C   TYR A 459      18.113 346.342  29.925  1.00 56.64           C  
ATOM    787  O   TYR A 459      17.749 347.516  30.042  1.00 63.59           O  
ATOM    788  CB  TYR A 459      18.719 344.915  31.893  1.00  0.00           C  
ATOM    789  CG  TYR A 459      18.049 344.792  33.273  1.00  0.00           C  
ATOM    790  CD1 TYR A 459      16.985 343.900  33.470  1.00  0.00           C  
ATOM    791  CD2 TYR A 459      18.381 345.678  34.318  1.00  0.00           C  
ATOM    792  CE1 TYR A 459      16.373 343.833  34.741  1.00  0.00           C  
ATOM    793  CE2 TYR A 459      17.694 345.675  35.556  1.00  0.00           C  
ATOM    794  CZ  TYR A 459      16.725 344.683  35.782  1.00  0.00           C  
ATOM    795  OH  TYR A 459      16.138 344.474  37.005  1.00  0.00           O  
ATOM    796  N   HIS A 460      18.927 345.931  28.960  1.00 54.03           N  
ATOM    797  CA  HIS A 460      19.488 346.876  27.993  1.00 52.85           C  
ATOM    798  C   HIS A 460      18.421 347.443  27.085  1.00 51.79           C  
ATOM    799  O   HIS A 460      18.312 348.648  26.915  1.00 48.41           O  
ATOM    800  CB  HIS A 460      20.559 346.167  27.144  1.00  0.00           C  
ATOM    801  CG  HIS A 460      21.279 347.014  26.120  1.00  0.00           C  
ATOM    802  CD2 HIS A 460      21.200 347.037  24.748  1.00  0.00           C  
ATOM    803  ND1 HIS A 460      22.176 347.944  26.457  1.00  0.00           N  
ATOM    804  CE1 HIS A 460      22.638 348.526  25.339  1.00  0.00           C  
ATOM    805  NE2 HIS A 460      22.066 348.005  24.255  1.00  0.00           N  
ATOM    806  N   GLU A 559      17.613 346.545  26.527  1.00 54.49           N  
ATOM    807  CA  GLU A 559      16.561 346.913  25.581  1.00 57.66           C  
ATOM    808  C   GLU A 559      15.550 347.894  26.152  1.00 57.38           C  
ATOM    809  O   GLU A 559      15.086 348.776  25.445  1.00 54.93           O  
ATOM    810  CB  GLU A 559      15.824 345.653  25.090  1.00  0.00           C  
ATOM    811  CG  GLU A 559      16.586 345.096  24.172  1.00  0.00           C  
ATOM    812  CD  GLU A 559      16.781 343.947  24.779  1.00  0.00           C  
ATOM    813  OE1 GLU A 559      15.919 343.343  25.555  1.00  0.00           O  
ATOM    814  OE2 GLU A 559      17.587 343.204  24.355  1.00  0.00           O1-
ATOM    815  N   MET A 560      15.206 347.730  27.431  1.00 59.25           N  
ATOM    816  CA  MET A 560      14.149 348.543  28.051  1.00 61.81           C  
ATOM    817  C   MET A 560      14.605 349.839  28.757  1.00 65.25           C  
ATOM    818  O   MET A 560      13.837 350.420  29.502  1.00 67.89           O  
ATOM    819  CB  MET A 560      13.245 347.654  28.924  1.00  0.00           C  
ATOM    820  CG  MET A 560      12.389 346.584  28.225  1.00  0.00           C  
ATOM    821  SD  MET A 560      11.138 347.123  27.032  1.00  0.00           S  
ATOM    822  CE  MET A 560       9.979 347.917  28.174  1.00  0.00           C  
ATOM    823  N   ASP A 561      15.799 350.350  28.426  1.00 67.12           N  
ATOM    824  CA  ASP A 561      16.257 351.639  28.934  1.00 69.43           C  
ATOM    825  C   ASP A 561      17.082 352.407  27.926  1.00 78.02           C  
ATOM    826  O   ASP A 561      18.285 352.190  27.832  1.00 87.29           O  
ATOM    827  CB  ASP A 561      17.100 351.408  30.203  1.00  0.00           C  
ATOM    828  CG  ASP A 561      18.196 352.440  30.479  1.00  0.00           C  
ATOM    829  OD1 ASP A 561      17.882 353.435  31.174  1.00  0.00           O  
ATOM    830  OD2 ASP A 561      19.312 352.235  29.958  1.00  0.00           O1-
ATOM    831  N   THR A 562      16.453 353.330  27.193  1.00 87.36           N  
ATOM    832  CA  THR A 562      17.184 354.177  26.203  1.00 88.84           C  
ATOM    833  C   THR A 562      16.936 355.671  26.410  1.00 80.93           C  
ATOM    834  O   THR A 562      16.304 356.378  25.630  1.00 81.52           O  
ATOM    835  CB  THR A 562      17.330 353.431  24.864  1.00  0.00           C  
ATOM    836  CG2 THR A 562      17.937 352.030  25.011  1.00  0.00           C  
ATOM    837  OG1 THR A 562      16.042 353.313  24.252  1.00  0.00           O  
ATOM    838  N   THR A 563      17.483 356.062  27.571  1.00 11.82           N  
ATOM    839  CA  THR A 563      17.596 357.347  28.244  1.00 12.72           C  
ATOM    840  C   THR A 563      17.528 358.589  27.331  1.00 14.25           C  
ATOM    841  O   THR A 563      16.508 359.275  27.324  1.00 13.87           O  
ATOM    842  CB  THR A 563      18.874 357.329  29.151  1.00  0.00           C  
ATOM    843  CG2 THR A 563      20.223 357.079  28.448  1.00  0.00           C  
ATOM    844  OG1 THR A 563      19.019 358.516  29.902  1.00  0.00           O  
ATOM    845  N   SER A 564      18.555 358.808  26.509  1.00 15.64           N  
ATOM    846  CA  SER A 564      18.714 359.961  25.628  1.00 17.67           C  
ATOM    847  C   SER A 564      17.803 359.932  24.386  1.00 17.39           C  
ATOM    848  O   SER A 564      17.682 360.944  23.698  1.00 18.55           O  
ATOM    849  CB  SER A 564      20.213 360.032  25.281  1.00  0.00           C  
ATOM    850  OG  SER A 564      20.674 358.782  24.781  1.00  0.00           O  
ATOM    851  N   PHE A 565      17.159 358.789  24.123  1.00 16.48           N  
ATOM    852  CA  PHE A 565      16.154 358.637  23.079  1.00 16.65           C  
ATOM    853  C   PHE A 565      14.761 358.993  23.650  1.00 17.19           C  
ATOM    854  O   PHE A 565      13.865 359.348  22.879  1.00 16.97           O  
ATOM    855  CB  PHE A 565      16.240 357.181  22.548  1.00  0.00           C  
ATOM    856  CG  PHE A 565      15.530 356.830  21.247  1.00  0.00           C  
ATOM    857  CD1 PHE A 565      14.829 355.607  21.145  1.00  0.00           C  
ATOM    858  CD2 PHE A 565      15.729 357.600  20.079  1.00  0.00           C  
ATOM    859  CE1 PHE A 565      14.284 355.213  19.930  1.00  0.00           C  
ATOM    860  CE2 PHE A 565      15.175 357.187  18.872  1.00  0.00           C  
ATOM    861  CZ  PHE A 565      14.448 356.005  18.801  1.00  0.00           C  
ATOM    862  N   LEU A 566      14.579 358.883  24.971  1.00 17.55           N  
ATOM    863  CA  LEU A 566      13.367 359.232  25.707  1.00 19.53           C  
ATOM    864  C   LEU A 566      13.354 360.741  26.053  1.00 18.26           C  
ATOM    865  O   LEU A 566      14.316 361.452  25.773  1.00 18.30           O  
ATOM    866  CB  LEU A 566      13.300 358.270  26.925  1.00  0.00           C  
ATOM    867  CG  LEU A 566      12.109 358.356  27.909  1.00  0.00           C  
ATOM    868  CD1 LEU A 566      10.721 358.350  27.229  1.00  0.00           C  
ATOM    869  CD2 LEU A 566      12.229 357.252  28.981  1.00  0.00           C  
ATOM    870  N   ARG A 567      12.232 361.227  26.600  1.00 18.16           N  
ATOM    871  CA  ARG A 567      12.111 362.589  27.133  1.00 16.86           C  
ATOM    872  C   ARG A 567      12.142 362.588  28.668  1.00 17.11           C  
ATOM    873  O   ARG A 567      12.812 363.428  29.260  1.00 18.09           O  
ATOM    874  CB  ARG A 567      10.792 363.236  26.661  1.00  0.00           C  
ATOM    875  CG  ARG A 567      10.752 363.622  25.177  1.00  0.00           C  
ATOM    876  CD  ARG A 567       9.416 364.301  24.818  1.00  0.00           C  
ATOM    877  NE  ARG A 567       9.466 364.997  23.518  1.00  0.00           N  
ATOM    878  CZ  ARG A 567      10.039 366.189  23.290  1.00  0.00           C  
ATOM    879  NH1 ARG A 567      10.635 366.851  24.284  1.00  0.00           N1+
ATOM    880  NH2 ARG A 567      10.015 366.719  22.066  1.00  0.00           N1+
ATOM    881  N   ASN A 568      11.373 361.680  29.281  1.00 16.91           N  
ATOM    882  CA  ASN A 568      11.073 361.685  30.713  1.00 15.94           C  
ATOM    883  C   ASN A 568      11.703 360.429  31.327  1.00 17.65           C  
ATOM    884  O   ASN A 568      10.982 359.539  31.770  1.00 18.83           O  
ATOM    885  CB  ASN A 568       9.536 361.734  30.945  1.00  0.00           C  
ATOM    886  CG  ASN A 568       8.840 362.962  30.348  1.00  0.00           C  
ATOM    887  ND2 ASN A 568       8.320 363.864  31.173  1.00  0.00           N  
ATOM    888  OD1 ASN A 568       8.744 363.103  29.132  1.00  0.00           O  
ATOM    889  N   HIS A 569      13.038 360.361  31.276  1.00 16.20           N  
ATOM    890  CA  HIS A 569      13.848 359.345  31.949  1.00 17.24           C  
ATOM    891  C   HIS A 569      14.283 359.895  33.324  1.00 16.91           C  
ATOM    892  O   HIS A 569      13.430 360.374  34.069  1.00 18.66           O  
ATOM    893  CB  HIS A 569      14.996 358.923  31.004  1.00  0.00           C  
ATOM    894  CG  HIS A 569      15.799 357.711  31.410  1.00  0.00           C  
ATOM    895  CD2 HIS A 569      15.538 356.370  31.218  1.00  0.00           C  
ATOM    896  ND1 HIS A 569      17.064 357.852  31.992  1.00  0.00           N  
ATOM    897  CE1 HIS A 569      17.520 356.608  32.104  1.00  0.00           C  
ATOM    898  NE2 HIS A 569      16.673 355.698  31.649  1.00  0.00           N  
ATOM    899  N   LYS A 570      15.571 359.792  33.667  1.00 15.49           N  
ATOM    900  CA  LYS A 570      16.170 360.137  34.954  1.00 15.21           C  
ATOM    901  C   LYS A 570      17.693 359.949  34.806  1.00 14.65           C  
ATOM    902  O   LYS A 570      18.335 360.708  34.085  1.00 15.18           O  
ATOM    903  CB  LYS A 570      15.515 359.338  36.131  1.00  0.00           C  
ATOM    904  CG  LYS A 570      15.097 357.885  35.795  1.00  0.00           C  
ATOM    905  CD  LYS A 570      14.971 356.937  36.997  1.00  0.00           C  
ATOM    906  CE  LYS A 570      14.317 355.602  36.581  1.00  0.00           C  
ATOM    907  NZ  LYS A 570      14.581 354.522  37.545  1.00  0.00           N1+
ATOM    908  N   ASN A 571      18.236 358.920  35.453  1.00 13.85           N  
ATOM    909  CA  ASN A 571      19.548 358.325  35.193  1.00 13.89           C  
ATOM    910  C   ASN A 571      19.280 356.828  34.967  1.00 13.31           C  
ATOM    911  O   ASN A 571      18.123 356.431  35.109  1.00 13.54           O  
ATOM    912  CB  ASN A 571      20.499 358.502  36.402  1.00  0.00           C  
ATOM    913  CG  ASN A 571      20.697 359.948  36.853  1.00  0.00           C  
ATOM    914  ND2 ASN A 571      21.254 360.814  36.015  1.00  0.00           N  
ATOM    915  OD1 ASN A 571      20.344 360.301  37.971  1.00  0.00           O  
ATOM    916  N   SER A 572      20.294 356.015  34.643  1.00 11.96           N  
ATOM    917  CA  SER A 572      20.164 354.552  34.570  1.00 11.91           C  
ATOM    918  C   SER A 572      20.259 353.881  35.973  1.00 11.63           C  
ATOM    919  O   SER A 572      20.375 354.556  36.997  1.00 12.13           O  
ATOM    920  CB  SER A 572      21.138 353.993  33.517  1.00  0.00           C  
ATOM    921  OG  SER A 572      20.763 354.447  32.230  1.00  0.00           O  
ATOM    922  N   ASN A 573      19.983 352.573  35.994  1.00110.88           N  
ATOM    923  CA  ASN A 573      19.291 351.748  37.031  1.00116.61           C  
ATOM    924  C   ASN A 573      19.426 350.355  36.429  1.00111.22           C  
ATOM    925  O   ASN A 573      19.718 349.371  37.116  1.00106.86           O  
ATOM    926  CB  ASN A 573      17.792 352.086  37.131  1.00  0.00           C  
ATOM    927  CG  ASN A 573      17.225 353.010  36.054  1.00  0.00           C  
ATOM    928  ND2 ASN A 573      17.219 354.314  36.322  1.00  0.00           N  
ATOM    929  OD1 ASN A 573      16.759 352.573  35.009  1.00  0.00           O  
ATOM    930  N   ASP A 574      19.137 350.255  35.144  1.00107.67           N  
ATOM    931  CA  ASP A 574      19.290 348.989  34.456  1.00111.15           C  
ATOM    932  C   ASP A 574      20.759 348.624  34.382  1.00107.14           C  
ATOM    933  O   ASP A 574      21.158 347.520  34.747  1.00 98.69           O  
ATOM    934  CB  ASP A 574      18.719 349.108  33.031  1.00  0.00           C  
ATOM    935  CG  ASP A 574      19.401 350.128  32.115  1.00  0.00           C  
ATOM    936  OD1 ASP A 574      19.461 351.311  32.522  1.00  0.00           O  
ATOM    937  OD2 ASP A 574      19.810 349.713  31.011  1.00  0.00           O1-
ATOM    938  N   SER A 575      21.552 349.598  33.947  1.00100.28           N  
ATOM    939  CA  SER A 575      22.927 349.403  33.528  1.00 93.85           C  
ATOM    940  C   SER A 575      23.825 348.813  34.613  1.00 91.61           C  
ATOM    941  O   SER A 575      24.629 347.916  34.338  1.00 93.56           O  
ATOM    942  CB  SER A 575      23.501 350.714  32.958  1.00  0.00           C  
ATOM    943  OG  SER A 575      23.901 350.519  31.596  1.00  0.00           O  
ATOM    944  N   THR A 576      23.725 349.311  35.837  1.00 86.08           N  
ATOM    945  CA  THR A 576      24.561 348.741  36.885  1.00 84.89           C  
ATOM    946  C   THR A 576      24.449 347.223  37.019  1.00 81.59           C  
ATOM    947  O   THR A 576      25.451 346.546  37.121  1.00 78.23           O  
ATOM    948  CB  THR A 576      24.359 349.425  38.250  1.00  0.00           C  
ATOM    949  CG2 THR A 576      24.544 350.946  38.202  1.00  0.00           C  
ATOM    950  OG1 THR A 576      23.041 349.135  38.727  1.00  0.00           O  
ATOM    951  N   LEU A 577      23.231 346.704  36.956  1.00 82.44           N  
ATOM    952  CA  LEU A 577      22.967 345.281  37.191  1.00 80.97           C  
ATOM    953  C   LEU A 577      23.301 344.437  35.958  1.00 79.83           C  
ATOM    954  O   LEU A 577      23.769 343.305  36.052  1.00 73.09           O  
ATOM    955  CB  LEU A 577      21.489 345.102  37.573  1.00 81.06           C  
ATOM    956  CG  LEU A 577      20.873 343.706  37.637  1.00 82.24           C  
ATOM    957  CD1 LEU A 577      21.608 342.799  38.612  1.00 85.85           C  
ATOM    958  CD2 LEU A 577      19.412 343.837  38.031  1.00 78.10           C  
ATOM    959  N   SER A 578      23.020 345.003  34.791  1.00 85.10           N  
ATOM    960  CA  SER A 578      23.326 344.359  33.519  1.00 83.49           C  
ATOM    961  C   SER A 578      24.809 344.024  33.451  1.00 83.83           C  
ATOM    962  O   SER A 578      25.197 342.876  33.171  1.00 81.20           O  
ATOM    963  CB  SER A 578      22.927 345.292  32.361  1.00  0.00           C  
ATOM    964  OG  SER A 578      23.246 344.676  31.107  1.00  0.00           O  
ATOM    965  N   GLN A 579      25.623 345.038  33.736  1.00 86.15           N  
ATOM    966  CA  GLN A 579      27.080 344.888  33.764  1.00 87.23           C  
ATOM    967  C   GLN A 579      27.502 343.824  34.745  1.00 83.68           C  
ATOM    968  O   GLN A 579      28.400 343.031  34.465  1.00 78.35           O  
ATOM    969  CB  GLN A 579      27.752 346.234  34.092  1.00  0.00           C  
ATOM    970  CG  GLN A 579      28.401 347.014  32.936  1.00  0.00           C  
ATOM    971  CD  GLN A 579      29.044 348.334  33.338  1.00  0.00           C  
ATOM    972  NE2 GLN A 579      28.274 349.417  33.307  1.00  0.00           N  
ATOM    973  OE1 GLN A 579      30.220 348.389  33.681  1.00  0.00           O  
ATOM    974  N   ASN A 639      26.825 343.793  35.882  1.00 83.26           N  
ATOM    975  CA  ASN A 639      27.101 342.802  36.900  1.00 88.79           C  
ATOM    976  C   ASN A 639      26.718 341.377  36.454  1.00 82.10           C  
ATOM    977  O   ASN A 639      27.400 340.410  36.799  1.00 79.07           O  
ATOM    978  CB  ASN A 639      26.362 343.188  38.195  1.00  0.00           C  
ATOM    979  CG  ASN A 639      26.735 342.408  39.455  1.00  0.00           C  
ATOM    980  ND2 ASN A 639      25.841 342.394  40.442  1.00  0.00           N  
ATOM    981  OD1 ASN A 639      27.821 341.854  39.573  1.00  0.00           O  
ATOM    982  N   LEU A 640      25.639 341.254  35.683  1.00 80.23           N  
ATOM    983  CA  LEU A 640      25.190 339.945  35.175  1.00 79.63           C  
ATOM    984  C   LEU A 640      26.109 339.460  34.061  1.00 82.75           C  
ATOM    985  O   LEU A 640      26.524 338.297  34.033  1.00 86.04           O  
ATOM    986  CB  LEU A 640      23.749 339.984  34.632  1.00  0.00           C  
ATOM    987  CG  LEU A 640      23.445 340.375  33.165  1.00  0.00           C  
ATOM    988  CD1 LEU A 640      24.193 339.496  32.165  1.00  0.00           C  
ATOM    989  CD2 LEU A 640      21.941 340.332  32.893  1.00  0.00           C  
ATOM    990  N   GLN A 641      26.434 340.361  33.143  1.00 87.92           N  
ATOM    991  CA  GLN A 641      27.367 340.033  32.069  1.00 92.33           C  
ATOM    992  C   GLN A 641      28.753 339.655  32.615  1.00103.21           C  
ATOM    993  O   GLN A 641      29.443 338.806  32.036  1.00105.11           O  
ATOM    994  CB  GLN A 641      27.436 341.187  31.051  1.00  0.00           C  
ATOM    995  CG  GLN A 641      27.945 340.868  29.635  1.00  0.00           C  
ATOM    996  CD  GLN A 641      27.985 342.059  28.688  1.00  0.00           C  
ATOM    997  NE2 GLN A 641      26.891 342.299  27.972  1.00  0.00           N  
ATOM    998  OE1 GLN A 641      28.982 342.767  28.598  1.00  0.00           O  
ATOM    999  N   SER A 642      29.143 340.259  33.741  1.00105.92           N  
ATOM   1000  CA  SER A 642      30.343 339.827  34.483  1.00100.67           C  
ATOM   1001  C   SER A 642      30.090 338.497  35.206  1.00 87.87           C  
ATOM   1002  O   SER A 642      30.929 337.607  35.194  1.00 70.14           O  
ATOM   1003  CB  SER A 642      30.789 340.910  35.469  1.00 99.90           C  
ATOM   1004  OG  SER A 642      31.827 340.458  36.317  1.00101.92           O  
ATOM   1005  N   PHE A 706      32.770 333.851  29.762  1.00 92.09           N  
ATOM   1006  CA  PHE A 706      31.629 333.576  30.643  1.00 94.31           C  
ATOM   1007  C   PHE A 706      30.286 333.366  29.906  1.00 91.83           C  
ATOM   1008  O   PHE A 706      29.637 332.336  30.032  1.00 82.61           O  
ATOM   1009  CB  PHE A 706      31.453 334.739  31.637  1.00  0.00           C  
ATOM   1010  CG  PHE A 706      31.702 336.121  31.075  1.00  0.00           C  
ATOM   1011  CD1 PHE A 706      30.641 336.847  30.505  1.00  0.00           C  
ATOM   1012  CD2 PHE A 706      32.991 336.680  31.120  1.00  0.00           C  
ATOM   1013  CE1 PHE A 706      30.867 338.134  29.987  1.00  0.00           C  
ATOM   1014  CE2 PHE A 706      33.217 337.967  30.601  1.00  0.00           C  
ATOM   1015  CZ  PHE A 706      32.155 338.694  30.034  1.00  0.00           C  
ATOM   1016  N   PHE A 729      29.849 334.408  29.213  1.00 90.81           N  
ATOM   1017  CA  PHE A 729      28.761 334.363  28.235  1.00 84.28           C  
ATOM   1018  C   PHE A 729      29.268 334.752  26.843  1.00 84.46           C  
ATOM   1019  O   PHE A 729      28.477 334.892  25.897  1.00 84.43           O  
ATOM   1020  CB  PHE A 729      27.683 335.375  28.664  1.00  0.00           C  
ATOM   1021  CG  PHE A 729      27.066 335.134  30.024  1.00  0.00           C  
ATOM   1022  CD1 PHE A 729      26.596 336.221  30.782  1.00  0.00           C  
ATOM   1023  CD2 PHE A 729      26.963 333.827  30.531  1.00  0.00           C  
ATOM   1024  CE1 PHE A 729      26.017 336.001  32.044  1.00  0.00           C  
ATOM   1025  CE2 PHE A 729      26.384 333.607  31.794  1.00  0.00           C  
ATOM   1026  CZ  PHE A 729      25.911 334.694  32.550  1.00  0.00           C  
ATOM   1027  N   SER A 730      30.580 334.952  26.729  1.00 86.09           N  
ATOM   1028  CA  SER A 730      31.180 335.483  25.508  1.00 84.44           C  
ATOM   1029  C   SER A 730      30.833 334.649  24.271  1.00 83.93           C  
ATOM   1030  O   SER A 730      30.477 335.218  23.227  1.00 84.93           O  
ATOM   1031  CB  SER A 730      32.707 335.601  25.663  1.00  0.00           C  
ATOM   1032  OG  SER A 730      33.306 335.887  24.393  1.00  0.00           O  
ATOM   1033  N   LEU A 731      30.903 333.303  24.385  1.00 75.84           N  
ATOM   1034  CA  LEU A 731      30.551 332.481  23.224  1.00 76.10           C  
ATOM   1035  C   LEU A 731      29.183 332.818  22.634  1.00 80.22           C  
ATOM   1036  O   LEU A 731      29.060 333.040  21.419  1.00 82.27           O  
ATOM   1037  CB  LEU A 731      30.543 331.051  23.794  1.00  0.00           C  
ATOM   1038  CG  LEU A 731      31.850 330.237  23.964  1.00  0.00           C  
ATOM   1039  CD1 LEU A 731      32.638 330.130  22.661  1.00  0.00           C  
ATOM   1040  CD2 LEU A 731      32.721 330.837  25.068  1.00  0.00           C  
ATOM   1041  N   LEU A 732      28.180 332.889  23.502  1.00 79.66           N  
ATOM   1042  CA  LEU A 732      26.813 333.179  23.078  1.00 74.96           C  
ATOM   1043  C   LEU A 732      26.691 334.610  22.527  1.00 72.37           C  
ATOM   1044  O   LEU A 732      26.130 334.842  21.441  1.00 79.05           O  
ATOM   1045  CB  LEU A 732      25.853 332.975  24.264  1.00  0.00           C  
ATOM   1046  CG  LEU A 732      24.953 334.122  24.787  1.00  0.00           C  
ATOM   1047  CD1 LEU A 732      24.067 334.707  23.690  1.00  0.00           C  
ATOM   1048  CD2 LEU A 732      24.103 333.650  25.966  1.00  0.00           C  
ATOM   1049  N   ASN A 733      27.229 335.565  23.266  1.00 65.40           N  
ATOM   1050  CA  ASN A 733      27.124 336.954  22.856  1.00 68.78           C  
ATOM   1051  C   ASN A 733      27.838 337.238  21.543  1.00 71.07           C  
ATOM   1052  O   ASN A 733      27.428 338.129  20.791  1.00 71.03           O  
ATOM   1053  CB  ASN A 733      27.686 337.882  23.948  1.00  0.00           C  
ATOM   1054  CG  ASN A 733      28.371 339.163  23.473  1.00  0.00           C  
ATOM   1055  ND2 ASN A 733      29.687 339.108  23.281  1.00  0.00           N  
ATOM   1056  OD1 ASN A 733      27.748 340.206  23.315  1.00  0.00           O  
ATOM   1057  N   ASN A 734      28.914 336.500  21.288  1.00 78.07           N  
ATOM   1058  CA  ASN A 734      29.659 336.647  20.037  1.00 83.72           C  
ATOM   1059  C   ASN A 734      28.908 335.935  18.905  1.00 76.11           C  
ATOM   1060  O   ASN A 734      28.812 336.450  17.782  1.00 79.14           O  
ATOM   1061  CB  ASN A 734      31.102 336.134  20.203  1.00  0.00           C  
ATOM   1062  CG  ASN A 734      32.036 336.320  19.007  1.00  0.00           C  
ATOM   1063  ND2 ASN A 734      32.110 335.314  18.139  1.00  0.00           N  
ATOM   1064  OD1 ASN A 734      32.718 337.328  18.872  1.00  0.00           O  
ATOM   1065  N   PHE A 735      28.355 334.765  19.216  1.00 67.76           N  
ATOM   1066  CA  PHE A 735      27.470 334.058  18.284  1.00 64.95           C  
ATOM   1067  C   PHE A 735      26.359 334.971  17.817  1.00 63.09           C  
ATOM   1068  O   PHE A 735      26.078 335.043  16.637  1.00 63.27           O  
ATOM   1069  CB  PHE A 735      26.882 332.819  18.959  1.00 63.94           C  
ATOM   1070  CG  PHE A 735      25.924 332.038  18.111  1.00 63.43           C  
ATOM   1071  CD1 PHE A 735      26.385 331.167  17.161  1.00 66.11           C  
ATOM   1072  CD2 PHE A 735      24.561 332.123  18.317  1.00 69.07           C  
ATOM   1073  CE1 PHE A 735      25.503 330.400  16.416  1.00 67.81           C  
ATOM   1074  CE2 PHE A 735      23.670 331.370  17.565  1.00 66.88           C  
ATOM   1075  CZ  PHE A 735      24.142 330.504  16.616  1.00 66.41           C  
ATOM   1076  N   ILE A 736      25.738 335.680  18.750  1.00 65.77           N  
ATOM   1077  CA  ILE A 736      24.601 336.533  18.412  1.00 65.51           C  
ATOM   1078  C   ILE A 736      25.050 337.775  17.651  1.00 69.28           C  
ATOM   1079  O   ILE A 736      24.402 338.191  16.671  1.00 69.48           O  
ATOM   1080  CB  ILE A 736      23.820 336.922  19.667  1.00 61.90           C  
ATOM   1081  CG1 ILE A 736      23.179 335.668  20.234  1.00 62.56           C  
ATOM   1082  CG2 ILE A 736      22.739 337.945  19.348  1.00 63.91           C  
ATOM   1083  CD1 ILE A 736      22.670 335.832  21.643  1.00 65.38           C  
ATOM   1084  N   ASN A 737      26.155 338.358  18.112  1.00 69.08           N  
ATOM   1085  CA  ASN A 737      26.745 339.514  17.448  1.00 68.72           C  
ATOM   1086  C   ASN A 737      27.037 339.175  15.998  1.00 66.24           C  
ATOM   1087  O   ASN A 737      26.708 339.944  15.093  1.00 68.01           O  
ATOM   1088  CB  ASN A 737      28.039 339.960  18.155  1.00  0.00           C  
ATOM   1089  CG  ASN A 737      29.049 340.735  17.309  1.00  0.00           C  
ATOM   1090  ND2 ASN A 737      29.996 340.025  16.701  1.00  0.00           N  
ATOM   1091  OD1 ASN A 737      29.017 341.957  17.225  1.00  0.00           O  
ATOM   1092  N   LEU A 738      27.623 338.004  15.774  1.00 63.82           N  
ATOM   1093  CA  LEU A 738      27.958 337.611  14.422  1.00 63.48           C  
ATOM   1094  C   LEU A 738      26.693 337.450  13.578  1.00 63.14           C  
ATOM   1095  O   LEU A 738      26.632 337.950  12.454  1.00 64.07           O  
ATOM   1096  CB  LEU A 738      28.781 336.309  14.423  1.00  0.00           C  
ATOM   1097  CG  LEU A 738      30.075 336.166  13.585  1.00  0.00           C  
ATOM   1098  CD1 LEU A 738      31.099 337.250  13.914  1.00  0.00           C  
ATOM   1099  CD2 LEU A 738      30.689 334.778  13.769  1.00  0.00           C  
ATOM   1100  N   LEU A 739      25.681 336.767  14.110  1.00 62.13           N  
ATOM   1101  CA  LEU A 739      24.388 336.649  13.396  1.00 63.81           C  
ATOM   1102  C   LEU A 739      23.810 338.021  13.047  1.00 60.33           C  
ATOM   1103  O   LEU A 739      23.339 338.262  11.922  1.00 54.47           O  
ATOM   1104  CB  LEU A 739      23.361 335.883  14.233  1.00 66.88           C  
ATOM   1105  CG  LEU A 739      23.566 334.376  14.435  1.00 69.64           C  
ATOM   1106  CD1 LEU A 739      22.413 333.784  15.225  1.00 66.09           C  
ATOM   1107  CD2 LEU A 739      23.701 333.660  13.105  1.00 70.27           C  
ATOM   1108  N   ILE A 740      23.848 338.919  14.024  1.00 55.56           N  
ATOM   1109  CA  ILE A 740      23.401 340.277  13.798  1.00 54.76           C  
ATOM   1110  C   ILE A 740      24.247 340.945  12.730  1.00 53.47           C  
ATOM   1111  O   ILE A 740      23.728 341.602  11.827  1.00 51.45           O  
ATOM   1112  CB  ILE A 740      23.464 341.075  15.114  1.00  0.00           C  
ATOM   1113  CG1 ILE A 740      22.091 341.104  15.817  1.00  0.00           C  
ATOM   1114  CG2 ILE A 740      24.001 342.497  14.873  1.00  0.00           C  
ATOM   1115  CD1 ILE A 740      21.975 341.858  17.151  1.00  0.00           C  
ATOM   1116  N   SER A 741      25.558 340.773  12.851  1.00 58.72           N  
ATOM   1117  CA  SER A 741      26.536 341.406  11.952  1.00 60.05           C  
ATOM   1118  C   SER A 741      26.328 340.983  10.504  1.00 54.52           C  
ATOM   1119  O   SER A 741      26.289 341.813   9.607  1.00 52.94           O  
ATOM   1120  CB  SER A 741      27.973 341.082  12.402  1.00  0.00           C  
ATOM   1121  OG  SER A 741      28.911 341.623  11.463  1.00  0.00           O  
ATOM   1122  N   VAL A 742      26.181 339.686  10.304  1.00 55.25           N  
ATOM   1123  CA  VAL A 742      25.823 339.120   9.003  1.00 58.15           C  
ATOM   1124  C   VAL A 742      24.653 339.864   8.369  1.00 61.00           C  
ATOM   1125  O   VAL A 742      24.761 340.377   7.265  1.00 67.89           O  
ATOM   1126  CB  VAL A 742      25.462 337.630   9.142  1.00  0.00           C  
ATOM   1127  CG1 VAL A 742      24.018 337.510   9.631  1.00  0.00           C  
ATOM   1128  CG2 VAL A 742      25.601 336.872   7.814  1.00  0.00           C  
ATOM   1129  N   SER A 743      23.535 339.916   9.080  1.00 64.72           N  
ATOM   1130  CA  SER A 743      22.325 340.530   8.564  1.00 65.14           C  
ATOM   1131  C   SER A 743      22.529 341.956   8.094  1.00 67.16           C  
ATOM   1132  O   SER A 743      21.956 342.357   7.088  1.00 74.84           O  
ATOM   1133  CB  SER A 743      21.233 340.501   9.650  1.00  0.00           C  
ATOM   1134  OG  SER A 743      20.578 341.774   9.717  1.00  0.00           O  
ATOM   1135  N   ASN A 744      23.320 342.732   8.830  1.00 67.32           N  
ATOM   1136  CA  ASN A 744      23.553 344.149   8.494  1.00 74.32           C  
ATOM   1137  C   ASN A 744      24.337 344.304   7.189  1.00 72.87           C  
ATOM   1138  O   ASN A 744      24.169 345.289   6.468  1.00 70.39           O  
ATOM   1139  CB  ASN A 744      24.344 344.851   9.613  1.00  0.00           C  
ATOM   1140  CG  ASN A 744      25.183 346.061   9.204  1.00  0.00           C  
ATOM   1141  ND2 ASN A 744      26.453 345.831   8.878  1.00  0.00           N  
ATOM   1142  OD1 ASN A 744      24.725 347.197   9.212  1.00  0.00           O  
ATOM   1143  N   LEU A 745      25.193 343.322   6.902  1.00 69.20           N  
ATOM   1144  CA  LEU A 745      26.020 343.342   5.702  1.00 66.13           C  
ATOM   1145  C   LEU A 745      25.202 343.151   4.427  1.00 63.28           C  
ATOM   1146  O   LEU A 745      25.492 343.784   3.408  1.00 67.54           O  
ATOM   1147  CB  LEU A 745      27.179 342.331   5.779  1.00  0.00           C  
ATOM   1148  CG  LEU A 745      28.268 342.259   4.681  1.00  0.00           C  
ATOM   1149  CD1 LEU A 745      28.963 343.602   4.468  1.00  0.00           C  
ATOM   1150  CD2 LEU A 745      29.294 341.173   5.006  1.00  0.00           C  
ATOM   1151  N   LEU A 746      24.164 342.320   4.485  1.00 58.22           N  
ATOM   1152  CA  LEU A 746      23.317 342.055   3.304  1.00 57.67           C  
ATOM   1153  C   LEU A 746      22.629 343.298   2.707  1.00 58.67           C  
ATOM   1154  O   LEU A 746      22.064 343.223   1.625  1.00 57.52           O  
ATOM   1155  CB  LEU A 746      22.240 341.017   3.624  1.00 57.89           C  
ATOM   1156  CG  LEU A 746      22.642 339.707   4.313  1.00 58.33           C  
ATOM   1157  CD1 LEU A 746      21.426 338.816   4.508  1.00 57.50           C  
ATOM   1158  CD2 LEU A 746      23.711 338.972   3.523  1.00 60.27           C  
ATOM   1159  N   ALA A 747      22.688 344.431   3.402  1.00 62.42           N  
ATOM   1160  CA  ALA A 747      22.063 345.678   2.930  1.00 61.67           C  
ATOM   1161  C   ALA A 747      22.581 346.145   1.587  1.00 58.65           C  
ATOM   1162  O   ALA A 747      21.842 346.755   0.820  1.00 63.51           O  
ATOM   1163  CB  ALA A 747      22.266 346.785   3.946  1.00 63.93           C  
ATOM   1164  N   ALA A 748      23.848 345.863   1.308  1.00 57.43           N  
ATOM   1165  CA  ALA A 748      24.463 346.225   0.032  1.00 57.71           C  
ATOM   1166  C   ALA A 748      24.010 345.347  -1.142  1.00 57.09           C  
ATOM   1167  O   ALA A 748      24.276 345.690  -2.271  1.00 58.75           O  
ATOM   1168  CB  ALA A 748      26.001 346.178   0.099  1.00  0.00           C  
ATOM   1169  N   GLU A 749      23.344 344.223  -0.897  1.00 55.91           N  
ATOM   1170  CA  GLU A 749      22.845 343.389  -2.007  1.00 59.73           C  
ATOM   1171  C   GLU A 749      21.358 343.589  -2.288  1.00 60.81           C  
ATOM   1172  O   GLU A 749      20.518 343.142  -1.525  1.00 69.12           O  
ATOM   1173  CB  GLU A 749      23.122 341.899  -1.732  1.00  0.00           C  
ATOM   1174  CG  GLU A 749      24.593 341.455  -1.743  1.00  0.00           C  
ATOM   1175  CD  GLU A 749      25.348 341.652  -3.055  1.00  0.00           C  
ATOM   1176  OE1 GLU A 749      24.833 341.193  -4.099  1.00  0.00           O  
ATOM   1177  OE2 GLU A 749      26.432 342.268  -2.989  1.00  0.00           O1-
ATOM   1178  N   PRO A 750      21.020 344.241  -3.403  1.00 61.31           N  
ATOM   1179  CA  PRO A 750      19.677 344.732  -3.627  1.00 59.47           C  
ATOM   1180  C   PRO A 750      18.644 343.694  -3.981  1.00 58.29           C  
ATOM   1181  O   PRO A 750      17.471 344.033  -4.040  1.00 59.99           O  
ATOM   1182  CB  PRO A 750      19.858 345.660  -4.819  1.00 65.62           C  
ATOM   1183  CG  PRO A 750      20.992 345.063  -5.578  1.00 65.22           C  
ATOM   1184  CD  PRO A 750      21.924 344.613  -4.502  1.00 65.61           C  
ATOM   1185  N   ASP A 751      19.038 342.455  -4.215  1.00 59.93           N  
ATOM   1186  CA  ASP A 751      18.026 341.456  -4.484  1.00 64.95           C  
ATOM   1187  C   ASP A 751      18.009 340.346  -3.436  1.00 68.35           C  
ATOM   1188  O   ASP A 751      19.012 340.030  -2.805  1.00 68.40           O  
ATOM   1189  CB  ASP A 751      18.088 340.949  -5.937  1.00  0.00           C  
ATOM   1190  CG  ASP A 751      17.770 341.980  -7.023  1.00  0.00           C  
ATOM   1191  OD1 ASP A 751      16.720 342.649  -6.886  1.00  0.00           O  
ATOM   1192  OD2 ASP A 751      18.560 342.049  -7.988  1.00  0.00           O1-
ATOM   1193  N   ILE A 752      16.808 339.810  -3.184  1.00 74.55           N  
ATOM   1194  CA  ILE A 752      16.530 338.715  -2.247  1.00 75.61           C  
ATOM   1195  C   ILE A 752      17.436 337.488  -2.495  1.00 76.44           C  
ATOM   1196  O   ILE A 752      18.030 336.955  -1.557  1.00 79.03           O  
ATOM   1197  CB  ILE A 752      15.021 338.311  -2.312  1.00  0.00           C  
ATOM   1198  CG1 ILE A 752      14.616 337.220  -1.294  1.00  0.00           C  
ATOM   1199  CG2 ILE A 752      14.530 337.950  -3.735  1.00  0.00           C  
ATOM   1200  CD1 ILE A 752      13.106 336.945  -1.249  1.00  0.00           C  
ATOM   1201  N   ASP A 753      17.586 337.125  -3.775  1.00 70.71           N  
ATOM   1202  CA  ASP A 753      18.433 336.043  -4.211  1.00 75.20           C  
ATOM   1203  C   ASP A 753      19.961 336.278  -4.002  1.00 73.09           C  
ATOM   1204  O   ASP A 753      20.688 335.374  -3.577  1.00 76.54           O  
ATOM   1205  CB  ASP A 753      18.064 335.776  -5.682  1.00  0.00           C  
ATOM   1206  CG  ASP A 753      18.999 334.839  -6.451  1.00  0.00           C  
ATOM   1207  OD1 ASP A 753      18.730 333.616  -6.425  1.00  0.00           O  
ATOM   1208  OD2 ASP A 753      19.984 335.359  -7.015  1.00  0.00           O1-
ATOM   1209  N   LEU A 754      20.440 337.480  -4.275  1.00 73.20           N  
ATOM   1210  CA  LEU A 754      21.845 337.824  -4.043  1.00 76.73           C  
ATOM   1211  C   LEU A 754      22.160 337.782  -2.548  1.00 74.36           C  
ATOM   1212  O   LEU A 754      23.231 337.319  -2.133  1.00 74.65           O  
ATOM   1213  CB  LEU A 754      22.161 339.241  -4.557  1.00  0.00           C  
ATOM   1214  CG  LEU A 754      22.084 339.594  -6.063  1.00  0.00           C  
ATOM   1215  CD1 LEU A 754      22.319 341.081  -6.321  1.00  0.00           C  
ATOM   1216  CD2 LEU A 754      23.073 338.750  -6.868  1.00  0.00           C  
ATOM   1217  N   ARG A 755      21.223 338.305  -1.751  1.00 70.35           N  
ATOM   1218  CA  ARG A 755      21.337 338.324  -0.291  1.00 60.79           C  
ATOM   1219  C   ARG A 755      21.447 336.900   0.213  1.00 62.32           C  
ATOM   1220  O   ARG A 755      22.355 336.577   1.008  1.00 60.23           O  
ATOM   1221  CB  ARG A 755      20.111 338.988   0.363  1.00  0.00           C  
ATOM   1222  CG  ARG A 755      20.147 340.507   0.274  1.00  0.00           C  
ATOM   1223  CD  ARG A 755      18.872 341.113   0.873  1.00  0.00           C  
ATOM   1224  NE  ARG A 755      18.854 342.569   0.730  1.00  0.00           N  
ATOM   1225  CZ  ARG A 755      18.383 343.233  -0.329  1.00  0.00           C  
ATOM   1226  NH1 ARG A 755      17.820 342.554  -1.331  1.00  0.00           N1+
ATOM   1227  NH2 ARG A 755      18.466 344.564  -0.365  1.00  0.00           N1+
ATOM   1228  N   ASN A 756      20.505 336.057  -0.235  1.00 59.03           N  
ATOM   1229  CA  ASN A 756      20.517 334.645   0.153  1.00 55.94           C  
ATOM   1230  C   ASN A 756      21.875 333.996  -0.138  1.00 55.54           C  
ATOM   1231  O   ASN A 756      22.392 333.275   0.688  1.00 56.22           O  
ATOM   1232  CB  ASN A 756      19.410 333.846  -0.559  1.00  0.00           C  
ATOM   1233  CG  ASN A 756      19.323 332.356  -0.233  1.00  0.00           C  
ATOM   1234  ND2 ASN A 756      18.340 331.669  -0.811  1.00  0.00           N  
ATOM   1235  OD1 ASN A 756      20.095 331.822   0.554  1.00  0.00           O  
ATOM   1236  N   GLU A 757      22.447 334.249  -1.308  1.00 60.73           N  
ATOM   1237  CA  GLU A 757      23.760 333.698  -1.623  1.00 66.68           C  
ATOM   1238  C   GLU A 757      24.822 334.109  -0.625  1.00 64.71           C  
ATOM   1239  O   GLU A 757      25.620 333.279  -0.199  1.00 67.24           O  
ATOM   1240  CB  GLU A 757      24.258 334.104  -3.022  1.00  0.00           C  
ATOM   1241  CG  GLU A 757      24.583 332.961  -3.998  1.00  0.00           C  
ATOM   1242  CD  GLU A 757      25.076 333.374  -5.381  1.00  0.00           C  
ATOM   1243  OE1 GLU A 757      26.309 333.514  -5.544  1.00  0.00           O  
ATOM   1244  OE2 GLU A 757      24.203 333.539  -6.259  1.00  0.00           O1-
ATOM   1245  N   LEU A 758      24.862 335.389  -0.274  1.00 64.60           N  
ATOM   1246  CA  LEU A 758      25.885 335.862   0.669  1.00 67.12           C  
ATOM   1247  C   LEU A 758      25.625 335.327   2.067  1.00 66.72           C  
ATOM   1248  O   LEU A 758      26.554 335.086   2.833  1.00 63.43           O  
ATOM   1249  CB  LEU A 758      25.960 337.398   0.737  1.00  0.00           C  
ATOM   1250  CG  LEU A 758      26.823 338.214  -0.257  1.00  0.00           C  
ATOM   1251  CD1 LEU A 758      26.475 337.907  -1.711  1.00  0.00           C  
ATOM   1252  CD2 LEU A 758      26.696 339.712   0.019  1.00  0.00           C  
ATOM   1253  N   LEU A 759      24.347 335.185   2.404  1.00 66.86           N  
ATOM   1254  CA  LEU A 759      23.972 334.678   3.712  1.00 62.63           C  
ATOM   1255  C   LEU A 759      24.538 333.283   3.875  1.00 65.21           C  
ATOM   1256  O   LEU A 759      25.245 332.983   4.850  1.00 65.85           O  
ATOM   1257  CB  LEU A 759      22.453 334.628   3.847  1.00 60.64           C  
ATOM   1258  CG  LEU A 759      21.912 333.970   5.110  1.00 59.00           C  
ATOM   1259  CD1 LEU A 759      22.309 334.817   6.302  1.00 60.30           C  
ATOM   1260  CD2 LEU A 759      20.400 333.773   5.025  1.00 58.06           C  
ATOM   1261  N   ARG A 760      24.207 332.438   2.900  1.00 62.81           N  
ATOM   1262  CA  ARG A 760      24.586 331.039   2.912  1.00 60.51           C  
ATOM   1263  C   ARG A 760      26.084 330.904   3.061  1.00 58.55           C  
ATOM   1264  O   ARG A 760      26.570 330.118   3.876  1.00 52.33           O  
ATOM   1265  CB  ARG A 760      24.136 330.329   1.621  1.00  0.00           C  
ATOM   1266  CG  ARG A 760      25.176 329.571   0.766  1.00  0.00           C  
ATOM   1267  CD  ARG A 760      24.713 328.871  -0.513  1.00  0.00           C  
ATOM   1268  NE  ARG A 760      25.815 328.199  -1.209  1.00  0.00           N  
ATOM   1269  CZ  ARG A 760      26.610 328.781  -2.125  1.00  0.00           C  
ATOM   1270  NH1 ARG A 760      26.387 330.057  -2.510  1.00  0.00           N1+
ATOM   1271  NH2 ARG A 760      27.619 328.058  -2.651  1.00  0.00           N1+
ATOM   1272  N   ARG A 761      26.814 331.667   2.261  1.00 57.64           N  
ATOM   1273  CA  ARG A 761      28.258 331.622   2.340  1.00 63.62           C  
ATOM   1274  C   ARG A 761      28.695 331.982   3.766  1.00 67.29           C  
ATOM   1275  O   ARG A 761      29.420 331.217   4.413  1.00 64.72           O  
ATOM   1276  CB  ARG A 761      28.890 332.529   1.269  1.00  0.00           C  
ATOM   1277  CG  ARG A 761      29.345 331.918  -0.076  1.00  0.00           C  
ATOM   1278  CD  ARG A 761      29.971 332.832  -1.130  1.00  0.00           C  
ATOM   1279  NE  ARG A 761      30.348 332.104  -2.345  1.00  0.00           N  
ATOM   1280  CZ  ARG A 761      31.535 331.501  -2.539  1.00  0.00           C  
ATOM   1281  NH1 ARG A 761      32.505 331.588  -1.604  1.00  0.00           N1+
ATOM   1282  NH2 ARG A 761      31.729 330.822  -3.688  1.00  0.00           N1+
ATOM   1283  N   PHE A 762      28.181 333.103   4.274  1.00 70.76           N  
ATOM   1284  CA  PHE A 762      28.640 333.652   5.547  1.00 66.94           C  
ATOM   1285  C   PHE A 762      28.220 332.827   6.767  1.00 66.03           C  
ATOM   1286  O   PHE A 762      28.953 332.778   7.754  1.00 68.99           O  
ATOM   1287  CB  PHE A 762      28.196 335.118   5.707  1.00  0.00           C  
ATOM   1288  CG  PHE A 762      29.165 336.153   5.179  1.00  0.00           C  
ATOM   1289  CD1 PHE A 762      30.466 336.228   5.707  1.00  0.00           C  
ATOM   1290  CD2 PHE A 762      28.767 337.039   4.163  1.00  0.00           C  
ATOM   1291  CE1 PHE A 762      31.371 337.184   5.215  1.00  0.00           C  
ATOM   1292  CE2 PHE A 762      29.672 337.997   3.671  1.00  0.00           C  
ATOM   1293  CZ  PHE A 762      30.974 338.069   4.198  1.00  0.00           C  
ATOM   1294  N   ILE A 763      27.079 332.158   6.684  1.00 62.74           N  
ATOM   1295  CA  ILE A 763      26.669 331.203   7.719  1.00 69.29           C  
ATOM   1296  C   ILE A 763      27.597 329.987   7.857  1.00 74.76           C  
ATOM   1297  O   ILE A 763      27.763 329.454   8.945  1.00 79.33           O  
ATOM   1298  CB  ILE A 763      25.250 330.674   7.440  1.00  0.00           C  
ATOM   1299  CG1 ILE A 763      24.961 330.496   6.136  1.00  0.00           C  
ATOM   1300  CG2 ILE A 763      24.500 331.931   8.088  1.00  0.00           C  
ATOM   1301  CD1 ILE A 763      23.555 330.237   5.985  1.00  0.00           C  
ATOM   1302  N   TYR A 764      28.180 329.533   6.751  1.00 75.93           N  
ATOM   1303  CA  TYR A 764      29.059 328.372   6.766  1.00 66.01           C  
ATOM   1304  C   TYR A 764      30.286 328.608   7.646  1.00 62.46           C  
ATOM   1305  O   TYR A 764      30.823 327.673   8.225  1.00 65.42           O  
ATOM   1306  CB  TYR A 764      29.484 328.027   5.326  1.00  0.00           C  
ATOM   1307  CG  TYR A 764      30.407 326.837   5.141  1.00  0.00           C  
ATOM   1308  CD1 TYR A 764      29.889 325.531   5.199  1.00  0.00           C  
ATOM   1309  CD2 TYR A 764      31.783 327.034   4.933  1.00  0.00           C  
ATOM   1310  CE1 TYR A 764      30.741 324.425   5.031  1.00  0.00           C  
ATOM   1311  CE2 TYR A 764      32.636 325.930   4.763  1.00  0.00           C  
ATOM   1312  CZ  TYR A 764      32.115 324.624   4.810  1.00  0.00           C  
ATOM   1313  OH  TYR A 764      32.940 323.549   4.644  1.00  0.00           O  
ATOM   1314  N   SER A 765      30.706 329.863   7.763  1.00 63.34           N  
ATOM   1315  CA  SER A 765      31.859 330.239   8.580  1.00 66.02           C  
ATOM   1316  C   SER A 765      31.608 330.061  10.072  1.00 67.36           C  
ATOM   1317  O   SER A 765      32.544 329.875  10.850  1.00 67.26           O  
ATOM   1318  CB  SER A 765      32.237 331.707   8.307  1.00  0.00           C  
ATOM   1319  OG  SER A 765      32.682 331.852   6.953  1.00  0.00           O  
ATOM   1320  N   LEU A 766      30.340 330.105  10.468  1.00 68.57           N  
ATOM   1321  CA  LEU A 766      29.966 329.901  11.865  1.00 67.45           C  
ATOM   1322  C   LEU A 766      30.233 328.481  12.338  1.00 67.55           C  
ATOM   1323  O   LEU A 766      30.506 328.273  13.521  1.00 68.22           O  
ATOM   1324  CB  LEU A 766      28.496 330.261  12.106  1.00 66.95           C  
ATOM   1325  CG  LEU A 766      28.129 331.728  11.827  1.00 67.32           C  
ATOM   1326  CD1 LEU A 766      26.641 331.933  12.055  1.00 66.92           C  
ATOM   1327  CD2 LEU A 766      28.946 332.711  12.661  1.00 65.27           C  
ATOM   1328  N   ASN A 767      30.161 327.517  11.424  1.00 61.18           N  
ATOM   1329  CA  ASN A 767      30.388 326.124  11.785  1.00 56.09           C  
ATOM   1330  C   ASN A 767      31.831 325.895  12.197  1.00 60.10           C  
ATOM   1331  O   ASN A 767      32.120 324.983  12.970  1.00 60.06           O  
ATOM   1332  CB  ASN A 767      29.967 325.203  10.642  1.00 54.23           C  
ATOM   1333  CG  ASN A 767      28.449 325.099  10.509  1.00 53.37           C  
ATOM   1334  ND2 ASN A 767      27.936 325.237   9.301  1.00 52.75           N  
ATOM   1335  OD1 ASN A 767      27.752 324.907  11.490  1.00 57.66           O  
ATOM   1336  N   SER A 768      32.722 326.758  11.724  1.00 68.18           N  
ATOM   1337  CA  SER A 768      34.128 326.701  12.119  1.00 77.55           C  
ATOM   1338  C   SER A 768      34.281 326.867  13.619  1.00 75.30           C  
ATOM   1339  O   SER A 768      35.296 326.472  14.178  1.00 77.69           O  
ATOM   1340  CB  SER A 768      34.974 327.783  11.423  1.00  0.00           C  
ATOM   1341  OG  SER A 768      35.283 327.374  10.084  1.00  0.00           O  
ATOM   1342  N   TRP A 769      33.290 327.472  14.270  1.00 77.03           N  
ATOM   1343  CA  TRP A 769      33.343 327.706  15.722  1.00 75.31           C  
ATOM   1344  C   TRP A 769      32.432 326.790  16.537  1.00 71.05           C  
ATOM   1345  O   TRP A 769      32.280 326.995  17.742  1.00 68.60           O  
ATOM   1346  CB  TRP A 769      32.970 329.165  16.042  1.00  0.00           C  
ATOM   1347  CG  TRP A 769      33.198 330.182  14.966  1.00  0.00           C  
ATOM   1348  CD1 TRP A 769      32.296 330.536  14.022  1.00  0.00           C  
ATOM   1349  CD2 TRP A 769      34.392 330.981  14.711  1.00  0.00           C  
ATOM   1350  CE2 TRP A 769      34.145 331.803  13.575  1.00  0.00           C  
ATOM   1351  CE3 TRP A 769      35.656 331.100  15.323  1.00  0.00           C  
ATOM   1352  NE1 TRP A 769      32.855 331.493  13.198  1.00  0.00           N  
ATOM   1353  CZ2 TRP A 769      35.105 332.691  13.067  1.00  0.00           C  
ATOM   1354  CZ3 TRP A 769      36.630 331.984  14.823  1.00  0.00           C  
ATOM   1355  CH2 TRP A 769      36.358 332.779  13.696  1.00  0.00           C  
ATOM   1356  N   MET A 770      31.644 325.993  15.805  1.00 69.99           N  
ATOM   1357  CA  MET A 770      30.462 325.379  16.395  1.00 74.02           C  
ATOM   1358  C   MET A 770      30.731 323.991  16.891  1.00 81.33           C  
ATOM   1359  O   MET A 770      31.699 323.332  16.477  1.00 92.48           O  
ATOM   1360  CB  MET A 770      29.307 325.311  15.425  1.00  0.00           C  
ATOM   1361  CG  MET A 770      28.480 326.558  15.402  1.00  0.00           C  
ATOM   1362  SD  MET A 770      27.329 326.352  14.037  1.00  0.00           S  
ATOM   1363  CE  MET A 770      26.423 327.842  14.284  1.00  0.00           C  
ATOM   1364  N   ASN A 771      29.869 323.618  17.845  1.00 82.66           N  
ATOM   1365  CA  ASN A 771      30.406 322.919  18.993  1.00 78.55           C  
ATOM   1366  C   ASN A 771      30.650 323.794  20.190  1.00 70.70           C  
ATOM   1367  O   ASN A 771      31.719 323.537  20.758  1.00 68.54           O  
ATOM   1368  CB  ASN A 771      29.694 321.597  19.278  1.00  0.00           C  
ATOM   1369  CG  ASN A 771      30.488 320.468  18.642  1.00  0.00           C  
ATOM   1370  ND2 ASN A 771      31.781 320.420  18.874  1.00  0.00           N  
ATOM   1371  OD1 ASN A 771      29.955 319.592  18.008  1.00  0.00           O  
ATOM   1372  N   MET A 772      29.811 324.810  20.532  1.00 68.52           N  
ATOM   1373  CA  MET A 772      30.306 325.692  21.606  1.00 72.28           C  
ATOM   1374  C   MET A 772      29.283 325.857  22.747  1.00 78.35           C  
ATOM   1375  O   MET A 772      28.174 325.305  22.686  1.00 70.65           O  
ATOM   1376  CB  MET A 772      30.681 327.064  21.015  1.00  0.00           C  
ATOM   1377  CG  MET A 772      32.212 327.183  20.640  1.00  0.00           C  
ATOM   1378  SD  MET A 772      32.978 328.691  19.882  1.00  0.00           S  
ATOM   1379  CE  MET A 772      31.534 329.591  19.193  1.00  0.00           C  
ATOM   1380  N   ARG A 773      29.656 326.637  23.772  1.00 84.46           N  
ATOM   1381  CA  ARG A 773      28.739 326.986  24.873  1.00 84.84           C  
ATOM   1382  C   ARG A 773      27.743 328.062  24.374  1.00 71.41           C  
ATOM   1383  O   ARG A 773      27.770 329.240  24.770  1.00 62.73           O  
ATOM   1384  CB  ARG A 773      29.530 327.438  26.123  1.00 97.07           C  
ATOM   1385  CG  ARG A 773      28.738 327.461  27.429  1.00111.14           C  
ATOM   1386  CD  ARG A 773      29.572 327.715  28.690  1.00117.29           C  
ATOM   1387  NE  ARG A 773      30.548 328.803  28.546  1.00124.32           N  
ATOM   1388  CZ  ARG A 773      30.241 330.108  28.516  1.00141.83           C  
ATOM   1389  NH1 ARG A 773      28.975 330.519  28.618  1.00142.06           N1+
ATOM   1390  NH2 ARG A 773      31.207 331.019  28.382  1.00156.18           N1+
ATOM   1391  N   GLU A 794      26.861 327.617  23.486  1.00 62.11           N  
ATOM   1392  CA  GLU A 794      25.934 328.501  22.779  1.00 62.03           C  
ATOM   1393  C   GLU A 794      24.585 327.786  22.588  1.00 58.51           C  
ATOM   1394  O   GLU A 794      24.511 326.567  22.367  1.00 59.99           O  
ATOM   1395  CB  GLU A 794      26.479 329.039  21.443  1.00  0.00           C  
ATOM   1396  CG  GLU A 794      26.808 327.998  20.361  1.00  0.00           C  
ATOM   1397  CD  GLU A 794      27.347 328.542  19.042  1.00  0.00           C  
ATOM   1398  OE1 GLU A 794      28.587 328.671  18.927  1.00  0.00           O  
ATOM   1399  OE2 GLU A 794      26.503 328.817  18.164  1.00  0.00           O1-
ATOM   1400  N   SER A 795      23.513 328.555  22.687  1.00 58.41           N  
ATOM   1401  CA  SER A 795      22.151 328.016  22.597  1.00 59.29           C  
ATOM   1402  C   SER A 795      21.190 329.064  22.024  1.00 56.29           C  
ATOM   1403  O   SER A 795      21.510 330.239  21.915  1.00 48.74           O  
ATOM   1404  CB  SER A 795      21.652 327.560  23.980  1.00  0.00           C  
ATOM   1405  OG  SER A 795      21.328 328.703  24.782  1.00  0.00           O  
ATOM   1406  N   MET A 796      20.024 328.583  21.634  1.00 55.10           N  
ATOM   1407  CA  MET A 796      18.936 329.385  21.173  1.00 54.77           C  
ATOM   1408  C   MET A 796      17.920 329.501  22.300  1.00 59.41           C  
ATOM   1409  O   MET A 796      17.147 328.550  22.554  1.00 61.35           O  
ATOM   1410  CB  MET A 796      18.274 328.712  19.956  1.00  0.00           C  
ATOM   1411  CG  MET A 796      19.137 328.463  18.708  1.00  0.00           C  
ATOM   1412  SD  MET A 796      18.370 327.673  17.270  1.00  0.00           S  
ATOM   1413  CE  MET A 796      18.709 325.942  17.682  1.00  0.00           C  
ATOM   1414  N   SER A 797      17.867 330.681  22.959  1.00 57.78           N  
ATOM   1415  CA  SER A 797      16.872 330.931  24.018  1.00 57.19           C  
ATOM   1416  C   SER A 797      15.417 330.638  23.643  1.00 56.78           C  
ATOM   1417  O   SER A 797      14.614 330.362  24.521  1.00 57.80           O  
ATOM   1418  CB  SER A 797      17.019 332.439  24.294  1.00  0.00           C  
ATOM   1419  OG  SER A 797      17.449 333.112  23.105  1.00  0.00           O  
ATOM   1420  N   SER A 798      15.098 330.701  22.353  1.00 56.65           N  
ATOM   1421  CA  SER A 798      13.765 330.442  21.844  1.00 56.76           C  
ATOM   1422  C   SER A 798      13.359 328.953  21.865  1.00 56.52           C  
ATOM   1423  O   SER A 798      12.218 328.605  21.540  1.00 59.35           O  
ATOM   1424  CB  SER A 798      13.646 331.033  20.427  1.00  0.00           C  
ATOM   1425  OG  SER A 798      14.248 330.145  19.477  1.00  0.00           O  
ATOM   1426  N   SER A 799      14.275 328.075  22.259  1.00 57.61           N  
ATOM   1427  CA  SER A 799      13.993 326.634  22.247  1.00 63.78           C  
ATOM   1428  C   SER A 799      13.256 326.150  23.486  1.00 66.76           C  
ATOM   1429  O   SER A 799      13.576 326.529  24.632  1.00 66.13           O  
ATOM   1430  CB  SER A 799      15.313 325.853  22.108  1.00  0.00           C  
ATOM   1431  OG  SER A 799      15.829 326.000  20.780  1.00  0.00           O  
ATOM   1432  N   THR A 800      12.302 325.253  23.276  1.00 70.92           N  
ATOM   1433  CA  THR A 800      11.567 324.665  24.409  1.00 78.73           C  
ATOM   1434  C   THR A 800      12.389 323.976  25.498  1.00 76.58           C  
ATOM   1435  O   THR A 800      11.879 323.738  26.585  1.00 77.04           O  
ATOM   1436  CB  THR A 800      10.513 323.680  23.871  1.00  0.00           C  
ATOM   1437  CG2 THR A 800      10.205 323.871  22.380  1.00  0.00           C  
ATOM   1438  OG1 THR A 800      10.976 322.341  24.078  1.00  0.00           O  
ATOM   1439  N   PHE A 801      13.655 323.673  25.218  1.00 73.00           N  
ATOM   1440  CA  PHE A 801      14.439 322.772  26.046  1.00 72.09           C  
ATOM   1441  C   PHE A 801      15.725 323.288  26.517  1.00 69.15           C  
ATOM   1442  O   PHE A 801      16.727 322.710  26.170  1.00 73.05           O  
ATOM   1443  CB  PHE A 801      14.444 321.384  25.416  1.00 75.63           C  
ATOM   1444  CG  PHE A 801      14.692 321.403  23.945  1.00 77.76           C  
ATOM   1445  CD1 PHE A 801      15.975 321.430  23.448  1.00 81.84           C  
ATOM   1446  CD2 PHE A 801      13.634 321.414  23.058  1.00 78.92           C  
ATOM   1447  CE1 PHE A 801      16.196 321.457  22.087  1.00 86.04           C  
ATOM   1448  CE2 PHE A 801      13.843 321.444  21.701  1.00 79.49           C  
ATOM   1449  CZ  PHE A 801      15.125 321.464  21.213  1.00 84.05           C  
ATOM   1450  N   ASN A 802      15.643 324.493  27.031  1.00 16.55           N  
ATOM   1451  CA  ASN A 802      16.509 325.563  26.627  1.00 20.98           C  
ATOM   1452  C   ASN A 802      15.836 326.688  27.429  1.00 23.48           C  
ATOM   1453  O   ASN A 802      16.178 326.874  28.590  1.00 23.26           O  
ATOM   1454  CB  ASN A 802      16.494 325.718  25.072  1.00  0.00           C  
ATOM   1455  CG  ASN A 802      17.572 325.072  24.149  1.00  0.00           C  
ATOM   1456  ND2 ASN A 802      17.595 323.783  23.991  1.00  0.00           N  
ATOM   1457  OD1 ASN A 802      18.294 325.715  23.393  1.00  0.00           O  
ATOM   1458  N   HIS A 803      14.826 327.356  26.851  1.00 27.11           N  
ATOM   1459  CA  HIS A 803      13.868 328.262  27.498  1.00 31.30           C  
ATOM   1460  C   HIS A 803      13.390 327.649  28.810  1.00 32.86           C  
ATOM   1461  O   HIS A 803      12.766 326.590  28.753  1.00 34.54           O  
ATOM   1462  CB  HIS A 803      12.708 328.508  26.510  1.00  0.00           C  
ATOM   1463  CG  HIS A 803      11.788 329.695  26.582  1.00  0.00           C  
ATOM   1464  CD2 HIS A 803      11.080 330.192  25.512  1.00  0.00           C  
ATOM   1465  ND1 HIS A 803      11.439 330.437  27.727  1.00  0.00           N  
ATOM   1466  CE1 HIS A 803      10.491 331.275  27.302  1.00  0.00           C  
ATOM   1467  NE2 HIS A 803      10.258 331.187  25.991  1.00  0.00           N  
ATOM   1468  N   ASP A 804      13.764 328.300  29.929  1.00 34.10           N  
ATOM   1469  CA  ASP A 804      13.578 327.859  31.323  1.00 35.19           C  
ATOM   1470  C   ASP A 804      12.202 327.197  31.568  1.00 35.98           C  
ATOM   1471  O   ASP A 804      12.165 326.169  32.237  1.00 34.65           O  
ATOM   1472  CB  ASP A 804      13.796 329.015  32.346  1.00  0.00           C  
ATOM   1473  CG  ASP A 804      15.203 329.398  32.819  1.00  0.00           C  
ATOM   1474  OD1 ASP A 804      16.202 328.702  32.552  1.00  0.00           O  
ATOM   1475  OD2 ASP A 804      15.272 330.421  33.535  1.00  0.00           O1-
ATOM   1476  N   THR A 805      11.171 327.761  30.900  1.00 37.16           N  
ATOM   1477  CA  THR A 805       9.709 327.563  30.823  1.00 37.03           C  
ATOM   1478  C   THR A 805       9.155 326.118  30.776  1.00 37.42           C  
ATOM   1479  O   THR A 805       7.984 325.921  30.419  1.00 38.84           O  
ATOM   1480  CB  THR A 805       9.175 328.312  29.539  1.00  0.00           C  
ATOM   1481  CG2 THR A 805       9.442 327.621  28.184  1.00  0.00           C  
ATOM   1482  OG1 THR A 805       7.776 328.529  29.603  1.00  0.00           O  
ATOM   1483  N   ASN A 806      10.032 325.153  31.014  1.00 37.75           N  
ATOM   1484  CA  ASN A 806       9.968 323.751  30.660  1.00 38.36           C  
ATOM   1485  C   ASN A 806       8.678 323.032  31.099  1.00 39.27           C  
ATOM   1486  O   ASN A 806       8.024 323.375  32.085  1.00 37.20           O  
ATOM   1487  CB  ASN A 806      11.252 323.037  31.156  1.00  0.00           C  
ATOM   1488  CG  ASN A 806      11.217 322.603  32.621  1.00  0.00           C  
ATOM   1489  ND2 ASN A 806      11.605 323.496  33.519  1.00  0.00           N  
ATOM   1490  OD1 ASN A 806      10.804 321.476  32.914  1.00  0.00           O  
ATOM   1491  N   ASN A 807       8.352 321.983  30.350  1.00 39.51           N  
ATOM   1492  CA  ASN A 807       7.385 320.959  30.729  1.00 40.97           C  
ATOM   1493  C   ASN A 807       8.143 319.639  30.505  1.00 41.35           C  
ATOM   1494  O   ASN A 807       7.727 318.834  29.675  1.00 41.43           O  
ATOM   1495  CB  ASN A 807       6.092 321.067  29.866  1.00  0.00           C  
ATOM   1496  CG  ASN A 807       5.176 322.291  30.048  1.00  0.00           C  
ATOM   1497  ND2 ASN A 807       5.474 323.234  30.933  1.00  0.00           N  
ATOM   1498  OD1 ASN A 807       4.160 322.389  29.368  1.00  0.00           O  
ATOM   1499  N   ARG A 808       9.335 319.521  31.113  1.00 43.31           N  
ATOM   1500  CA  ARG A 808      10.381 318.606  30.634  1.00 44.09           C  
ATOM   1501  C   ARG A 808      11.275 318.033  31.745  1.00 43.40           C  
ATOM   1502  O   ARG A 808      11.877 316.988  31.510  1.00 45.87           O  
ATOM   1503  CB  ARG A 808      11.227 319.356  29.584  1.00  0.00           C  
ATOM   1504  CG  ARG A 808      12.055 318.484  28.629  1.00  0.00           C  
ATOM   1505  CD  ARG A 808      12.573 319.356  27.480  1.00  0.00           C  
ATOM   1506  NE  ARG A 808      13.542 318.690  26.599  1.00  0.00           N  
ATOM   1507  CZ  ARG A 808      14.839 318.527  26.862  1.00  0.00           C  
ATOM   1508  NH1 ARG A 808      15.340 318.708  28.081  1.00  0.00           N1+
ATOM   1509  NH2 ARG A 808      15.666 318.184  25.887  1.00  0.00           N1+
ATOM   1510  N   LEU A 809      11.331 318.716  32.897  1.00 39.43           N  
ATOM   1511  CA  LEU A 809      12.175 318.485  34.072  1.00 36.39           C  
ATOM   1512  C   LEU A 809      13.504 319.253  33.951  1.00 33.98           C  
ATOM   1513  O   LEU A 809      13.906 319.641  32.849  1.00 32.93           O  
ATOM   1514  CB  LEU A 809      12.332 316.976  34.424  1.00  0.00           C  
ATOM   1515  CG  LEU A 809      12.862 316.623  35.838  1.00  0.00           C  
ATOM   1516  CD1 LEU A 809      12.020 317.250  36.970  1.00  0.00           C  
ATOM   1517  CD2 LEU A 809      13.000 315.093  36.003  1.00  0.00           C  
ATOM   1518  N   SER A 810      14.121 319.480  35.120  1.00 32.47           N  
ATOM   1519  CA  SER A 810      15.351 320.245  35.338  1.00 31.34           C  
ATOM   1520  C   SER A 810      15.134 321.754  35.039  1.00 30.61           C  
ATOM   1521  O   SER A 810      13.976 322.179  35.093  1.00 29.83           O  
ATOM   1522  CB  SER A 810      16.520 319.500  34.661  1.00  0.00           C  
ATOM   1523  OG  SER A 810      16.692 318.257  35.332  1.00  0.00           O  
ATOM   1524  N   TYR A 811      16.181 322.575  34.872  1.00 29.58           N  
ATOM   1525  CA  TYR A 811      16.042 324.012  34.616  1.00 28.20           C  
ATOM   1526  C   TYR A 811      16.279 324.297  33.123  1.00 27.13           C  
ATOM   1527  O   TYR A 811      15.330 324.288  32.340  1.00 25.24           O  
ATOM   1528  CB  TYR A 811      16.998 324.850  35.513  1.00  0.00           C  
ATOM   1529  CG  TYR A 811      16.854 324.791  37.028  1.00  0.00           C  
ATOM   1530  CD1 TYR A 811      17.849 325.402  37.820  1.00  0.00           C  
ATOM   1531  CD2 TYR A 811      15.762 324.154  37.657  1.00  0.00           C  
ATOM   1532  CE1 TYR A 811      17.742 325.401  39.223  1.00  0.00           C  
ATOM   1533  CE2 TYR A 811      15.673 324.117  39.059  1.00  0.00           C  
ATOM   1534  CZ  TYR A 811      16.648 324.767  39.838  1.00  0.00           C  
ATOM   1535  OH  TYR A 811      16.507 324.823  41.193  1.00  0.00           O  
ATOM   1536  N   ASN A 812      17.526 324.610  32.748  1.00 24.61           N  
ATOM   1537  CA  ASN A 812      17.808 325.479  31.607  1.00 24.99           C  
ATOM   1538  C   ASN A 812      18.474 324.687  30.481  1.00 22.89           C  
ATOM   1539  O   ASN A 812      19.564 325.016  30.061  1.00 24.46           O  
ATOM   1540  CB  ASN A 812      18.547 326.766  32.095  1.00  0.00           C  
ATOM   1541  CG  ASN A 812      20.086 326.879  32.084  1.00  0.00           C  
ATOM   1542  ND2 ASN A 812      20.801 326.049  32.827  1.00  0.00           N  
ATOM   1543  OD1 ASN A 812      20.667 327.730  31.402  1.00  0.00           O  
ATOM   1544  N   ASN A 813      17.829 323.639  29.974  1.00 21.81           N  
ATOM   1545  CA  ASN A 813      18.400 322.585  29.111  1.00 21.55           C  
ATOM   1546  C   ASN A 813      19.121 322.929  27.750  1.00 20.55           C  
ATOM   1547  O   ASN A 813      19.137 322.109  26.839  1.00 17.55           O  
ATOM   1548  CB  ASN A 813      17.471 321.327  29.040  1.00  0.00           C  
ATOM   1549  CG  ASN A 813      16.090 321.367  29.719  1.00  0.00           C  
ATOM   1550  ND2 ASN A 813      16.003 321.202  31.030  1.00  0.00           N  
ATOM   1551  OD1 ASN A 813      15.070 321.451  29.042  1.00  0.00           O  
ATOM   1552  N   LEU A 814      19.686 324.122  27.538  1.00 20.27           N  
ATOM   1553  CA  LEU A 814      20.107 324.628  26.226  1.00 19.68           C  
ATOM   1554  C   LEU A 814      21.324 324.143  25.371  1.00 19.24           C  
ATOM   1555  O   LEU A 814      22.381 323.845  25.898  1.00 19.86           O  
ATOM   1556  CB  LEU A 814      20.246 326.134  26.170  1.00  0.00           C  
ATOM   1557  CG  LEU A 814      19.464 327.313  26.703  1.00  0.00           C  
ATOM   1558  CD1 LEU A 814      18.547 327.948  25.607  1.00  0.00           C  
ATOM   1559  CD2 LEU A 814      19.003 327.164  28.131  1.00  0.00           C  
ATOM   1560  N   GLN A 815      21.220 324.249  24.020  1.00 17.96           N  
ATOM   1561  CA  GLN A 815      22.120 323.520  23.102  1.00 18.56           C  
ATOM   1562  C   GLN A 815      22.279 324.030  21.613  1.00 16.36           C  
ATOM   1563  O   GLN A 815      21.635 325.031  21.311  1.00 15.55           O  
ATOM   1564  CB  GLN A 815      21.866 322.031  23.289  1.00  0.00           C  
ATOM   1565  CG  GLN A 815      20.421 321.636  23.704  1.00  0.00           C  
ATOM   1566  CD  GLN A 815      19.499 321.737  22.522  1.00  0.00           C  
ATOM   1567  NE2 GLN A 815      19.118 320.635  21.901  1.00  0.00           N  
ATOM   1568  OE1 GLN A 815      19.163 322.844  22.119  1.00  0.00           O  
ATOM   1569  N   ILE A 816      23.171 323.408  20.758  1.00 15.22           N  
ATOM   1570  CA  ILE A 816      24.143 324.121  19.834  1.00 14.91           C  
ATOM   1571  C   ILE A 816      24.572 323.703  18.300  1.00 15.38           C  
ATOM   1572  O   ILE A 816      24.322 324.485  17.390  1.00 15.52           O  
ATOM   1573  CB  ILE A 816      25.478 324.058  20.607  1.00  0.00           C  
ATOM   1574  CG1 ILE A 816      25.506 323.999  22.165  1.00  0.00           C  
ATOM   1575  CG2 ILE A 816      26.623 324.817  19.905  1.00  0.00           C  
ATOM   1576  CD1 ILE A 816      25.786 322.656  22.875  1.00  0.00           C  
ATOM   1577  N   LEU A 817      25.409 322.626  18.094  1.00 71.86           N  
ATOM   1578  CA  LEU A 817      26.313 321.919  17.064  1.00 74.88           C  
ATOM   1579  C   LEU A 817      26.665 322.349  15.627  1.00 76.20           C  
ATOM   1580  O   LEU A 817      27.852 322.379  15.269  1.00 75.42           O  
ATOM   1581  CB  LEU A 817      26.080 320.398  17.117  1.00  0.00           C  
ATOM   1582  CG  LEU A 817      24.762 319.797  17.664  1.00  0.00           C  
ATOM   1583  CD1 LEU A 817      23.535 320.334  16.931  1.00  0.00           C  
ATOM   1584  CD2 LEU A 817      24.796 318.270  17.602  1.00  0.00           C  
ATOM   1585  N   HIS A 818      25.642 322.678  14.830  1.00 71.14           N  
ATOM   1586  CA  HIS A 818      25.800 322.838  13.387  1.00 68.38           C  
ATOM   1587  C   HIS A 818      24.740 323.717  12.725  1.00 63.00           C  
ATOM   1588  O   HIS A 818      23.573 323.663  13.090  1.00 62.86           O  
ATOM   1589  CB  HIS A 818      25.748 321.445  12.732  1.00  0.00           C  
ATOM   1590  CG  HIS A 818      26.279 321.342  11.321  1.00  0.00           C  
ATOM   1591  CD2 HIS A 818      27.540 321.073  10.845  1.00  0.00           C  
ATOM   1592  ND1 HIS A 818      25.506 321.520  10.247  1.00  0.00           N  
ATOM   1593  CE1 HIS A 818      26.255 321.365   9.143  1.00  0.00           C  
ATOM   1594  NE2 HIS A 818      27.519 321.085   9.456  1.00  0.00           N  
ATOM   1595  N   PHE A 819      25.154 324.493  11.729  1.00 59.89           N  
ATOM   1596  CA  PHE A 819      24.244 325.304  10.929  1.00 59.12           C  
ATOM   1597  C   PHE A 819      24.210 324.803   9.480  1.00 57.29           C  
ATOM   1598  O   PHE A 819      25.198 324.952   8.767  1.00 58.85           O  
ATOM   1599  CB  PHE A 819      24.650 326.789  10.939  1.00  0.00           C  
ATOM   1600  CG  PHE A 819      23.709 327.714  10.436  1.00  0.00           C  
ATOM   1601  CD1 PHE A 819      22.392 327.814  10.859  1.00  0.00           C  
ATOM   1602  CD2 PHE A 819      24.085 328.318   9.298  1.00  0.00           C  
ATOM   1603  CE1 PHE A 819      21.495 328.116   9.855  1.00  0.00           C  
ATOM   1604  CE2 PHE A 819      23.055 328.825   8.575  1.00  0.00           C  
ATOM   1605  CZ  PHE A 819      21.884 328.155   8.575  1.00  0.00           C  
ATOM   1606  N   ASN A 820      23.096 324.184   9.044  1.00 56.15           N  
ATOM   1607  CA  ASN A 820      22.945 323.757   7.646  1.00 58.29           C  
ATOM   1608  C   ASN A 820      22.733 324.955   6.726  1.00 66.59           C  
ATOM   1609  O   ASN A 820      21.619 325.197   6.211  1.00 70.49           O  
ATOM   1610  CB  ASN A 820      21.715 322.831   7.660  1.00  0.00           C  
ATOM   1611  CG  ASN A 820      21.387 322.109   6.353  1.00  0.00           C  
ATOM   1612  ND2 ASN A 820      21.550 320.788   6.337  1.00  0.00           N  
ATOM   1613  OD1 ASN A 820      21.029 322.718   5.352  1.00  0.00           O  
ATOM   1614  N   ASN A 821      23.828 325.682   6.522  1.00 65.44           N  
ATOM   1615  CA  ASN A 821      23.832 326.956   5.812  1.00 66.85           C  
ATOM   1616  C   ASN A 821      23.150 326.945   4.447  1.00 65.27           C  
ATOM   1617  O   ASN A 821      22.509 327.914   4.071  1.00 70.59           O  
ATOM   1618  CB  ASN A 821      25.281 327.456   5.664  1.00  0.00           C  
ATOM   1619  CG  ASN A 821      26.214 326.609   4.799  1.00  0.00           C  
ATOM   1620  ND2 ASN A 821      26.813 327.222   3.781  1.00  0.00           N  
ATOM   1621  OD1 ASN A 821      26.374 325.412   5.004  1.00  0.00           O  
ATOM   1622  N   GLU A 822      23.271 325.861   3.701  1.00 71.03           N  
ATOM   1623  CA  GLU A 822      22.628 325.794   2.379  1.00 75.31           C  
ATOM   1624  C   GLU A 822      21.098 325.950   2.485  1.00 72.76           C  
ATOM   1625  O   GLU A 822      20.441 326.345   1.516  1.00 79.16           O  
ATOM   1626  CB  GLU A 822      22.968 324.492   1.629  1.00  0.00           C  
ATOM   1627  CG  GLU A 822      24.434 324.299   1.210  1.00  0.00           C  
ATOM   1628  CD  GLU A 822      25.379 323.769   2.284  1.00  0.00           C  
ATOM   1629  OE1 GLU A 822      24.895 323.496   3.405  1.00  0.00           O  
ATOM   1630  OE2 GLU A 822      26.578 323.641   1.960  1.00  0.00           O1-
ATOM   1631  N   GLU A 823      20.467 325.591   3.617  1.00 66.04           N  
ATOM   1632  CA  GLU A 823      19.010 325.701   3.792  1.00 62.45           C  
ATOM   1633  C   GLU A 823      18.521 327.073   4.302  1.00 56.85           C  
ATOM   1634  O   GLU A 823      17.307 327.273   4.371  1.00 47.77           O  
ATOM   1635  CB  GLU A 823      18.493 324.538   4.667  1.00  0.00           C  
ATOM   1636  CG  GLU A 823      18.256 323.227   3.879  1.00  0.00           C  
ATOM   1637  CD  GLU A 823      16.943 323.199   3.088  1.00  0.00           C  
ATOM   1638  OE1 GLU A 823      16.289 324.257   2.967  1.00  0.00           O  
ATOM   1639  OE2 GLU A 823      16.571 322.096   2.638  1.00  0.00           O1-
ATOM   1640  N   CYS A 824      19.417 327.996   4.681  1.00 55.82           N  
ATOM   1641  CA  CYS A 824      19.012 329.344   5.089  1.00 57.66           C  
ATOM   1642  C   CYS A 824      18.538 330.192   3.916  1.00 58.67           C  
ATOM   1643  O   CYS A 824      18.999 330.015   2.783  1.00 56.17           O  
ATOM   1644  CB  CYS A 824      20.157 330.063   5.826  1.00  0.00           C  
ATOM   1645  SG  CYS A 824      21.183 331.082   4.726  1.00  0.00           S  
ATOM   1646  N   LYS A 825      17.622 331.124   4.212  1.00 60.30           N  
ATOM   1647  CA  LYS A 825      16.964 331.968   3.224  1.00 67.53           C  
ATOM   1648  C   LYS A 825      16.582 333.305   3.882  1.00 64.17           C  
ATOM   1649  O   LYS A 825      16.613 333.434   5.107  1.00 57.65           O  
ATOM   1650  CB  LYS A 825      15.764 331.179   2.639  1.00  0.00           C  
ATOM   1651  CG  LYS A 825      14.995 331.858   1.489  1.00  0.00           C  
ATOM   1652  CD  LYS A 825      14.036 330.888   0.781  1.00  0.00           C  
ATOM   1653  CE  LYS A 825      13.219 331.562  -0.330  1.00  0.00           C  
ATOM   1654  NZ  LYS A 825      12.379 330.585  -1.044  1.00  0.00           N1+
ATOM   1655  N   ILE A 826      16.224 334.295   3.063  1.00 66.88           N  
ATOM   1656  CA  ILE A 826      15.817 335.623   3.496  1.00 60.05           C  
ATOM   1657  C   ILE A 826      14.496 335.979   2.797  1.00 59.71           C  
ATOM   1658  O   ILE A 826      14.291 335.555   1.659  1.00 66.85           O  
ATOM   1659  CB  ILE A 826      16.945 336.646   3.193  1.00  0.00           C  
ATOM   1660  CG1 ILE A 826      16.689 338.045   3.791  1.00  0.00           C  
ATOM   1661  CG2 ILE A 826      17.335 336.753   1.707  1.00  0.00           C  
ATOM   1662  CD1 ILE A 826      17.990 338.790   4.108  1.00  0.00           C  
ATOM   1663  N   PHE A 827      13.603 336.674   3.513  1.00 58.43           N  
ATOM   1664  CA  PHE A 827      12.202 336.806   3.107  1.00 59.86           C  
ATOM   1665  C   PHE A 827      11.930 337.884   2.051  1.00 62.03           C  
ATOM   1666  O   PHE A 827      10.956 337.751   1.314  1.00 70.65           O  
ATOM   1667  CB  PHE A 827      11.334 337.103   4.343  1.00  0.00           C  
ATOM   1668  CG  PHE A 827      11.227 335.998   5.373  1.00  0.00           C  
ATOM   1669  CD1 PHE A 827      11.577 336.251   6.714  1.00  0.00           C  
ATOM   1670  CD2 PHE A 827      10.722 334.728   5.020  1.00  0.00           C  
ATOM   1671  CE1 PHE A 827      11.449 335.250   7.659  1.00  0.00           C  
ATOM   1672  CE2 PHE A 827      10.600 333.740   5.986  1.00  0.00           C  
ATOM   1673  CZ  PHE A 827      10.965 334.002   7.299  1.00  0.00           C  
ATOM   1674  N   PHE A 828      12.727 338.960   2.037  1.00 63.00           N  
ATOM   1675  CA  PHE A 828      12.389 340.181   1.310  1.00 61.25           C  
ATOM   1676  C   PHE A 828      13.668 340.853   0.796  1.00 65.19           C  
ATOM   1677  O   PHE A 828      14.736 340.656   1.377  1.00 63.17           O  
ATOM   1678  CB  PHE A 828      11.675 341.175   2.261  1.00  0.00           C  
ATOM   1679  CG  PHE A 828      10.474 340.684   3.059  1.00  0.00           C  
ATOM   1680  CD1 PHE A 828       9.242 340.428   2.423  1.00  0.00           C  
ATOM   1681  CD2 PHE A 828      10.604 340.400   4.434  1.00  0.00           C  
ATOM   1682  CE1 PHE A 828       8.163 339.963   3.165  1.00  0.00           C  
ATOM   1683  CE2 PHE A 828       9.511 339.944   5.161  1.00  0.00           C  
ATOM   1684  CZ  PHE A 828       8.293 339.735   4.530  1.00  0.00           C  
ATOM   1685  N   SER A 829      13.520 341.726  -0.208  1.00 73.32           N  
ATOM   1686  CA  SER A 829      14.594 342.568  -0.746  1.00 74.30           C  
ATOM   1687  C   SER A 829      14.729 343.926  -0.002  1.00 70.89           C  
ATOM   1688  O   SER A 829      15.040 344.937  -0.631  1.00 76.52           O  
ATOM   1689  CB  SER A 829      14.357 342.780  -2.262  1.00 75.68           C  
ATOM   1690  OG  SER A 829      14.375 341.561  -2.988  1.00 80.05           O  
ATOM   1691  N   LYS A 830      14.451 343.955   1.309  1.00 68.33           N  
ATOM   1692  CA  LYS A 830      14.506 345.166   2.142  1.00 70.27           C  
ATOM   1693  C   LYS A 830      15.951 345.465   2.594  1.00 69.61           C  
ATOM   1694  O   LYS A 830      16.764 344.540   2.643  1.00 60.68           O  
ATOM   1695  CB  LYS A 830      13.580 344.980   3.365  1.00 74.17           C  
ATOM   1696  CG  LYS A 830      12.086 344.819   3.018  1.00 81.36           C  
ATOM   1697  CD  LYS A 830      11.251 344.327   4.214  1.00 87.75           C  
ATOM   1698  CE  LYS A 830       9.762 344.138   3.877  1.00 88.07           C  
ATOM   1699  NZ  LYS A 830       9.019 343.569   5.014  1.00 90.02           N1+
ATOM   1700  N   LYS A 831      16.231 346.729   2.973  1.00 78.51           N  
ATOM   1701  CA  LYS A 831      17.572 347.202   3.393  1.00 81.99           C  
ATOM   1702  C   LYS A 831      18.051 346.453   4.623  1.00 75.81           C  
ATOM   1703  O   LYS A 831      19.205 346.023   4.700  1.00 72.73           O  
ATOM   1704  CB  LYS A 831      17.607 348.725   3.620  1.00  0.00           C  
ATOM   1705  CG  LYS A 831      17.840 349.524   2.334  1.00  0.00           C  
ATOM   1706  CD  LYS A 831      17.930 351.042   2.538  1.00  0.00           C  
ATOM   1707  CE  LYS A 831      18.163 351.861   1.261  1.00  0.00           C  
ATOM   1708  NZ  LYS A 831      18.242 353.310   1.512  1.00  0.00           N1+
ATOM   1709  N   ARG A 832      17.136 346.177   5.565  1.00 73.93           N  
ATOM   1710  CA  ARG A 832      17.381 345.301   6.715  1.00 73.22           C  
ATOM   1711  C   ARG A 832      16.266 344.246   6.796  1.00 65.68           C  
ATOM   1712  O   ARG A 832      15.491 344.229   7.750  1.00 62.96           O  
ATOM   1713  CB  ARG A 832      17.537 346.139   8.004  1.00  0.00           C  
ATOM   1714  CG  ARG A 832      18.718 347.125   7.944  1.00  0.00           C  
ATOM   1715  CD  ARG A 832      19.021 347.782   9.296  1.00  0.00           C  
ATOM   1716  NE  ARG A 832      20.076 348.801   9.183  1.00  0.00           N  
ATOM   1717  CZ  ARG A 832      21.391 348.566   9.049  1.00  0.00           C  
ATOM   1718  NH1 ARG A 832      21.875 347.321   9.023  1.00  0.00           N1+
ATOM   1719  NH2 ARG A 832      22.242 349.588   8.947  1.00  0.00           N1+
ATOM   1720  N   ALA A 833      16.184 343.397   5.764  1.00 61.70           N  
ATOM   1721  CA  ALA A 833      15.220 342.298   5.676  1.00 55.98           C  
ATOM   1722  C   ALA A 833      15.393 341.225   6.784  1.00 55.35           C  
ATOM   1723  O   ALA A 833      16.525 340.780   6.983  1.00 61.68           O  
ATOM   1724  CB  ALA A 833      15.397 341.632   4.302  1.00 54.64           C  
ATOM   1725  N   PRO A 834      14.298 340.793   7.460  1.00 53.54           N  
ATOM   1726  CA  PRO A 834      14.340 339.589   8.315  1.00 56.34           C  
ATOM   1727  C   PRO A 834      14.698 338.321   7.517  1.00 55.90           C  
ATOM   1728  O   PRO A 834      14.247 338.164   6.377  1.00 59.29           O  
ATOM   1729  CB  PRO A 834      12.930 339.510   8.925  1.00 57.91           C  
ATOM   1730  CG  PRO A 834      12.038 340.257   7.949  1.00 56.91           C  
ATOM   1731  CD  PRO A 834      12.946 341.361   7.424  1.00 55.27           C  
ATOM   1732  N   TYR A 835      15.515 337.461   8.127  1.00 50.63           N  
ATOM   1733  CA  TYR A 835      16.107 336.291   7.490  1.00 45.59           C  
ATOM   1734  C   TYR A 835      15.951 335.069   8.400  1.00 44.95           C  
ATOM   1735  O   TYR A 835      15.908 335.226   9.621  1.00 44.22           O  
ATOM   1736  CB  TYR A 835      17.567 336.610   7.093  1.00 45.46           C  
ATOM   1737  CG  TYR A 835      18.599 336.677   8.209  1.00 42.27           C  
ATOM   1738  CD1 TYR A 835      19.643 335.734   8.252  1.00 41.20           C  
ATOM   1739  CD2 TYR A 835      18.526 337.668   9.209  1.00 39.76           C  
ATOM   1740  CE1 TYR A 835      20.584 335.762   9.299  1.00 40.89           C  
ATOM   1741  CE2 TYR A 835      19.444 337.667  10.276  1.00 39.39           C  
ATOM   1742  CZ  TYR A 835      20.467 336.705  10.325  1.00 40.63           C  
ATOM   1743  OH  TYR A 835      21.327 336.638  11.374  1.00 47.37           O  
ATOM   1744  N   LEU A 836      15.815 333.897   7.771  1.00 46.55           N  
ATOM   1745  CA  LEU A 836      15.469 332.626   8.391  1.00 50.23           C  
ATOM   1746  C   LEU A 836      16.716 331.740   8.407  1.00 51.98           C  
ATOM   1747  O   LEU A 836      17.290 331.477   7.345  1.00 53.51           O  
ATOM   1748  CB  LEU A 836      14.311 331.993   7.576  1.00 52.36           C  
ATOM   1749  CG  LEU A 836      13.797 330.605   8.050  1.00 55.19           C  
ATOM   1750  CD1 LEU A 836      12.371 330.343   7.539  1.00 56.35           C  
ATOM   1751  CD2 LEU A 836      14.702 329.417   7.656  1.00 55.28           C  
ATOM   1752  N   LEU A 837      17.068 331.254   9.598  1.00 51.53           N  
ATOM   1753  CA  LEU A 837      18.086 330.242   9.808  1.00 54.90           C  
ATOM   1754  C   LEU A 837      17.402 329.029  10.444  1.00 58.93           C  
ATOM   1755  O   LEU A 837      16.643 329.175  11.403  1.00 68.65           O  
ATOM   1756  CB  LEU A 837      19.208 330.797  10.721  1.00  0.00           C  
ATOM   1757  CG  LEU A 837      20.428 331.342   9.949  1.00  0.00           C  
ATOM   1758  CD1 LEU A 837      20.081 332.536   9.066  1.00  0.00           C  
ATOM   1759  CD2 LEU A 837      21.604 331.669  10.888  1.00  0.00           C  
ATOM   1760  N   MET A 838      17.748 327.843   9.932  1.00 55.21           N  
ATOM   1761  CA  MET A 838      17.680 326.590  10.684  1.00 52.24           C  
ATOM   1762  C   MET A 838      18.806 326.566  11.739  1.00 55.63           C  
ATOM   1763  O   MET A 838      19.541 327.523  11.865  1.00 59.09           O  
ATOM   1764  CB  MET A 838      17.789 325.397   9.699  1.00  0.00           C  
ATOM   1765  CG  MET A 838      16.440 324.724   9.411  1.00  0.00           C  
ATOM   1766  SD  MET A 838      15.150 325.771   8.683  1.00  0.00           S  
ATOM   1767  CE  MET A 838      15.769 325.924   6.989  1.00  0.00           C  
ATOM   1768  N   PHE A 839      18.904 325.510  12.522  1.00 57.13           N  
ATOM   1769  CA  PHE A 839      19.986 325.252  13.465  1.00 58.30           C  
ATOM   1770  C   PHE A 839      19.877 323.838  14.024  1.00 63.71           C  
ATOM   1771  O   PHE A 839      18.799 323.390  14.393  1.00 68.88           O  
ATOM   1772  CB  PHE A 839      19.993 326.263  14.627  1.00  0.00           C  
ATOM   1773  CG  PHE A 839      20.817 327.511  14.401  1.00  0.00           C  
ATOM   1774  CD1 PHE A 839      22.198 327.404  14.158  1.00  0.00           C  
ATOM   1775  CD2 PHE A 839      20.206 328.776  14.435  1.00  0.00           C  
ATOM   1776  CE1 PHE A 839      22.966 328.561  13.942  1.00  0.00           C  
ATOM   1777  CE2 PHE A 839      20.974 329.934  14.219  1.00  0.00           C  
ATOM   1778  CZ  PHE A 839      22.354 329.826  13.972  1.00  0.00           C  
ATOM   1779  N   GLU A 840      21.013 323.154  14.108  1.00 69.70           N  
ATOM   1780  CA  GLU A 840      21.079 321.815  14.687  1.00 70.65           C  
ATOM   1781  C   GLU A 840      21.551 321.902  16.139  1.00 67.85           C  
ATOM   1782  O   GLU A 840      22.466 322.681  16.489  1.00 57.45           O  
ATOM   1783  CB  GLU A 840      22.025 320.920  13.889  1.00 74.98           C  
ATOM   1784  CG  GLU A 840      21.568 320.642  12.470  1.00 77.49           C  
ATOM   1785  CD  GLU A 840      22.600 319.879  11.644  1.00 82.78           C  
ATOM   1786  OE1 GLU A 840      23.339 319.041  12.205  1.00 85.08           O  
ATOM   1787  OE2 GLU A 840      22.666 320.106  10.415  1.00 85.37           O1-
ATOM   1788  N   VAL A 841      20.941 321.062  16.965  1.00 67.38           N  
ATOM   1789  CA  VAL A 841      21.228 321.037  18.394  1.00 71.82           C  
ATOM   1790  C   VAL A 841      21.194 319.624  18.957  1.00 74.93           C  
ATOM   1791  O   VAL A 841      20.501 318.723  18.437  1.00 69.76           O  
ATOM   1792  CB  VAL A 841      20.236 321.885  19.235  1.00 71.80           C  
ATOM   1793  CG1 VAL A 841      20.404 323.378  18.975  1.00 69.79           C  
ATOM   1794  CG2 VAL A 841      18.795 321.434  19.019  1.00 69.19           C  
ATOM   1795  N   ALA A 842      21.935 319.464  20.050  1.00 76.57           N  
ATOM   1796  CA  ALA A 842      21.838 318.260  20.873  1.00 75.51           C  
ATOM   1797  C   ALA A 842      21.231 318.543  22.241  1.00 73.14           C  
ATOM   1798  O   ALA A 842      21.806 319.298  23.048  1.00 70.41           O  
ATOM   1799  CB  ALA A 842      23.238 317.649  21.067  1.00  0.00           C  
ATOM   1800  N   ASP A 843      20.092 317.906  22.510  1.00 74.59           N  
ATOM   1801  CA  ASP A 843      19.329 318.176  23.733  1.00 74.91           C  
ATOM   1802  C   ASP A 843      20.107 317.869  25.022  1.00 73.36           C  
ATOM   1803  O   ASP A 843      20.932 316.967  25.081  1.00 68.53           O  
ATOM   1804  CB  ASP A 843      17.986 317.422  23.725  1.00  0.00           C  
ATOM   1805  CG  ASP A 843      16.900 317.993  22.809  1.00  0.00           C  
ATOM   1806  OD1 ASP A 843      16.860 317.565  21.633  1.00  0.00           O  
ATOM   1807  OD2 ASP A 843      16.159 318.875  23.291  1.00  0.00           O1-
ATOM   1808  N   LEU A 844      19.840 318.668  26.040  1.00 79.86           N  
ATOM   1809  CA  LEU A 844      20.355 318.450  27.376  1.00 82.39           C  
ATOM   1810  C   LEU A 844      19.197 318.106  28.306  1.00 91.08           C  
ATOM   1811  O   LEU A 844      18.042 318.324  27.969  1.00 91.69           O  
ATOM   1812  CB  LEU A 844      21.020 319.750  27.866  1.00  0.00           C  
ATOM   1813  CG  LEU A 844      22.285 320.322  27.181  1.00  0.00           C  
ATOM   1814  CD1 LEU A 844      22.693 321.676  27.757  1.00  0.00           C  
ATOM   1815  CD2 LEU A 844      23.446 319.331  27.272  1.00  0.00           C  
ATOM   1816  N   ASP A 845      19.515 317.571  29.476  1.00 97.19           N  
ATOM   1817  CA  ASP A 845      18.581 317.597  30.604  1.00 96.11           C  
ATOM   1818  C   ASP A 845      18.898 318.819  31.463  1.00 97.73           C  
ATOM   1819  O   ASP A 845      17.998 319.480  31.977  1.00104.84           O  
ATOM   1820  CB  ASP A 845      18.649 316.293  31.421  1.00  0.00           C  
ATOM   1821  CG  ASP A 845      18.800 316.455  32.936  1.00  0.00           C  
ATOM   1822  OD1 ASP A 845      17.747 316.527  33.611  1.00  0.00           O  
ATOM   1823  OD2 ASP A 845      19.962 316.544  33.383  1.00  0.00           O1-
ATOM   1824  N   GLU A 846      20.179 319.135  31.595  1.00 96.76           N  
ATOM   1825  CA  GLU A 846      20.568 320.414  32.157  1.00100.62           C  
ATOM   1826  C   GLU A 846      21.802 320.998  31.469  1.00 98.42           C  
ATOM   1827  O   GLU A 846      22.853 320.378  31.428  1.00103.26           O  
ATOM   1828  CB  GLU A 846      20.849 320.299  33.667  1.00  0.00           C  
ATOM   1829  CG  GLU A 846      21.110 321.611  34.423  1.00  0.00           C  
ATOM   1830  CD  GLU A 846      19.967 322.622  34.437  1.00  0.00           C  
ATOM   1831  OE1 GLU A 846      18.839 322.222  34.803  1.00  0.00           O  
ATOM   1832  OE2 GLU A 846      20.246 323.786  34.083  1.00  0.00           O1-
ATOM   1833  N   ASN A 896      21.659 322.199  30.927  1.00 89.40           N  
ATOM   1834  CA  ASN A 896      22.771 322.913  30.308  1.00 84.55           C  
ATOM   1835  C   ASN A 896      23.937 323.286  31.186  1.00 84.95           C  
ATOM   1836  O   ASN A 896      25.088 323.185  30.789  1.00 84.65           O  
ATOM   1837  CB  ASN A 896      22.220 324.206  29.677  1.00  0.00           C  
ATOM   1838  CG  ASN A 896      23.180 325.000  28.793  1.00  0.00           C  
ATOM   1839  ND2 ASN A 896      22.635 325.826  27.902  1.00  0.00           N  
ATOM   1840  OD1 ASN A 896      24.394 324.857  28.867  1.00  0.00           O  
ATOM   1841  N   TYR A 897      23.628 323.734  32.380  1.00 86.83           N  
ATOM   1842  CA  TYR A 897      24.589 324.443  33.189  1.00 87.29           C  
ATOM   1843  C   TYR A 897      25.685 323.542  33.740  1.00 92.72           C  
ATOM   1844  O   TYR A 897      26.728 324.033  34.154  1.00 83.19           O  
ATOM   1845  CB  TYR A 897      23.826 325.137  34.334  1.00  0.00           C  
ATOM   1846  CG  TYR A 897      24.643 325.949  35.320  1.00  0.00           C  
ATOM   1847  CD1 TYR A 897      25.092 327.235  34.970  1.00  0.00           C  
ATOM   1848  CD2 TYR A 897      24.973 325.414  36.578  1.00  0.00           C  
ATOM   1849  CE1 TYR A 897      25.852 327.991  35.879  1.00  0.00           C  
ATOM   1850  CE2 TYR A 897      25.731 326.169  37.489  1.00  0.00           C  
ATOM   1851  CZ  TYR A 897      26.170 327.459  37.141  1.00  0.00           C  
ATOM   1852  OH  TYR A 897      26.904 328.196  38.024  1.00  0.00           O  
ATOM   1853  N   ASN A 898      25.461 322.233  33.709  1.00106.41           N  
ATOM   1854  CA  ASN A 898      26.372 321.269  34.308  1.00115.15           C  
ATOM   1855  C   ASN A 898      26.889 320.241  33.309  1.00119.57           C  
ATOM   1856  O   ASN A 898      27.442 319.226  33.739  1.00126.15           O  
ATOM   1857  CB  ASN A 898      25.709 320.512  35.473  1.00  0.00           C  
ATOM   1858  CG  ASN A 898      25.433 321.316  36.743  1.00  0.00           C  
ATOM   1859  ND2 ASN A 898      24.448 320.883  37.528  1.00  0.00           N  
ATOM   1860  OD1 ASN A 898      26.058 322.335  37.011  1.00  0.00           O  
ATOM   1861  N   SER A 899      26.740 320.466  31.998  1.00118.02           N  
ATOM   1862  CA  SER A 899      27.025 319.375  31.031  1.00114.60           C  
ATOM   1863  C   SER A 899      27.866 319.752  29.812  1.00112.63           C  
ATOM   1864  O   SER A 899      28.041 320.926  29.500  1.00115.76           O  
ATOM   1865  CB  SER A 899      25.716 318.777  30.483  1.00  0.00           C  
ATOM   1866  OG  SER A 899      25.491 319.239  29.146  1.00  0.00           O  
ATOM   1867  N   ASP A 900      28.354 318.704  29.140  1.00115.39           N  
ATOM   1868  CA  ASP A 900      28.895 318.730  27.778  1.00112.95           C  
ATOM   1869  C   ASP A 900      29.788 319.901  27.351  1.00106.07           C  
ATOM   1870  O   ASP A 900      30.917 320.057  27.840  1.00102.05           O  
ATOM   1871  CB  ASP A 900      27.754 318.591  26.753  1.00  0.00           C  
ATOM   1872  CG  ASP A 900      27.107 317.208  26.649  1.00  0.00           C  
ATOM   1873  OD1 ASP A 900      27.702 316.255  27.204  1.00  0.00           O  
ATOM   1874  OD2 ASP A 900      26.054 317.124  25.984  1.00  0.00           O1-
ATOM   1875  N   VAL A 901      29.189 320.751  26.507  1.00 96.27           N  
ATOM   1876  CA  VAL A 901      29.727 321.116  25.180  1.00 95.01           C  
ATOM   1877  C   VAL A 901      30.230 319.878  24.373  1.00 91.34           C  
ATOM   1878  O   VAL A 901      31.381 319.451  24.533  1.00 95.91           O  
ATOM   1879  CB  VAL A 901      30.756 322.276  25.174  1.00 94.26           C  
ATOM   1880  CG1 VAL A 901      31.184 322.574  23.741  1.00 87.90           C  
ATOM   1881  CG2 VAL A 901      30.157 323.548  25.772  1.00 99.44           C  
ATOM   1882  N   GLN A 902      29.365 319.296  23.501  1.00 84.29           N  
ATOM   1883  CA  GLN A 902      29.748 318.089  22.749  1.00 83.64           C  
ATOM   1884  C   GLN A 902      30.984 318.284  21.864  1.00 85.55           C  
ATOM   1885  O   GLN A 902      31.435 319.420  21.680  1.00 82.32           O  
ATOM   1886  CB  GLN A 902      28.505 317.782  21.893  1.00  0.00           C  
ATOM   1887  CG  GLN A 902      28.650 317.851  20.363  1.00  0.00           C  
ATOM   1888  CD  GLN A 902      27.380 317.535  19.587  1.00  0.00           C  
ATOM   1889  NE2 GLN A 902      27.169 316.264  19.261  1.00  0.00           N  
ATOM   1890  OE1 GLN A 902      26.585 318.418  19.283  1.00  0.00           O  
ATOM   1891  N   SER A 903      31.534 317.190  21.332  1.00 85.57           N  
ATOM   1892  CA  SER A 903      32.767 317.268  20.534  1.00 85.47           C  
ATOM   1893  C   SER A 903      32.444 317.405  19.054  1.00 88.24           C  
ATOM   1894  O   SER A 903      31.412 316.891  18.584  1.00 88.21           O  
ATOM   1895  CB  SER A 903      33.648 316.027  20.772  1.00  0.00           C  
ATOM   1896  OG  SER A 903      35.026 316.361  20.563  1.00  0.00           O  
ATOM   1897  N   LYS A 904      33.321 318.106  18.333  1.00 83.66           N  
ATOM   1898  CA  LYS A 904      33.140 318.334  16.904  1.00 83.91           C  
ATOM   1899  C   LYS A 904      33.165 316.997  16.161  1.00 85.88           C  
ATOM   1900  O   LYS A 904      33.844 316.065  16.591  1.00 85.47           O  
ATOM   1901  CB  LYS A 904      34.243 319.278  16.390  1.00  0.00           C  
ATOM   1902  CG  LYS A 904      34.492 319.157  14.884  1.00  0.00           C  
ATOM   1903  CD  LYS A 904      35.621 320.049  14.352  1.00  0.00           C  
ATOM   1904  CE  LYS A 904      35.886 319.941  12.844  1.00  0.00           C  
ATOM   1905  NZ  LYS A 904      36.978 320.817  12.387  1.00  0.00           N1+
ATOM   1906  N   GLU A 905      32.370 316.894  15.100  1.00 89.62           N  
ATOM   1907  CA  GLU A 905      32.391 315.776  14.180  1.00 94.03           C  
ATOM   1908  C   GLU A 905      32.631 316.344  12.764  1.00100.24           C  
ATOM   1909  O   GLU A 905      31.841 317.150  12.271  1.00102.64           O  
ATOM   1910  CB  GLU A 905      31.067 314.998  14.296  1.00  0.00           C  
ATOM   1911  CG  GLU A 905      30.822 314.244  15.613  1.00  0.00           C  
ATOM   1912  CD  GLU A 905      31.830 313.154  15.964  1.00  0.00           C  
ATOM   1913  OE1 GLU A 905      32.074 312.283  15.099  1.00  0.00           O  
ATOM   1914  OE2 GLU A 905      32.346 313.215  17.099  1.00  0.00           O1-
ATOM   1915  N   PRO A 906      33.726 315.915  12.106  1.00 99.68           N  
ATOM   1916  CA  PRO A 906      34.253 316.806  11.074  1.00 95.56           C  
ATOM   1917  C   PRO A 906      33.471 317.006   9.766  1.00 99.97           C  
ATOM   1918  O   PRO A 906      33.748 317.993   9.094  1.00105.87           O  
ATOM   1919  CB  PRO A 906      35.675 316.294  10.820  1.00 99.97           C  
ATOM   1920  CG  PRO A 906      35.829 315.012  11.576  1.00105.72           C  
ATOM   1921  CD  PRO A 906      34.561 314.718  12.324  1.00104.28           C  
ATOM   1922  N   LYS A 907      32.531 316.125   9.396  1.00 96.15           N  
ATOM   1923  CA  LYS A 907      31.611 316.410   8.251  1.00 98.66           C  
ATOM   1924  C   LYS A 907      32.034 315.998   6.826  1.00105.83           C  
ATOM   1925  O   LYS A 907      33.134 315.507   6.579  1.00118.51           O  
ATOM   1926  CB  LYS A 907      31.320 317.921   8.183  1.00  0.00           C  
ATOM   1927  CG  LYS A 907      30.548 318.445   9.397  1.00  0.00           C  
ATOM   1928  CD  LYS A 907      30.137 319.920   9.302  1.00  0.00           C  
ATOM   1929  CE  LYS A 907      31.285 320.929   9.446  1.00  0.00           C  
ATOM   1930  NZ  LYS A 907      31.894 320.922  10.787  1.00  0.00           N1+
ATOM   1931  N   ASN A 908      31.103 316.181   5.893  1.00114.29           N  
ATOM   1932  CA  ASN A 908      31.428 316.390   4.475  1.00114.82           C  
ATOM   1933  C   ASN A 908      30.803 317.775   4.179  1.00113.07           C  
ATOM   1934  O   ASN A 908      29.799 318.125   4.801  1.00102.20           O  
ATOM   1935  CB  ASN A 908      31.062 315.136   3.658  1.00112.08           C  
ATOM   1936  CG  ASN A 908      30.757 315.437   2.184  1.00110.50           C  
ATOM   1937  ND2 ASN A 908      30.015 314.538   1.544  1.00107.15           N  
ATOM   1938  OD1 ASN A 908      31.199 316.451   1.625  1.00102.34           O  
ATOM   1939  N   VAL A 909      31.577 318.602   3.470  1.00 48.99           N  
ATOM   1940  CA  VAL A 909      32.004 319.895   4.003  1.00 53.05           C  
ATOM   1941  C   VAL A 909      32.470 320.841   2.868  1.00 55.96           C  
ATOM   1942  O   VAL A 909      33.605 321.318   2.880  1.00 57.20           O  
ATOM   1943  CB  VAL A 909      33.108 319.631   5.099  1.00  0.00           C  
ATOM   1944  CG1 VAL A 909      34.376 318.910   4.581  1.00  0.00           C  
ATOM   1945  CG2 VAL A 909      33.517 320.841   5.953  1.00  0.00           C  
ATOM   1946  N   ARG A 910      31.600 321.088   1.878  1.00 58.97           N  
ATOM   1947  CA  ARG A 910      31.799 322.075   0.812  1.00 61.75           C  
ATOM   1948  C   ARG A 910      30.419 322.558   0.321  1.00 62.91           C  
ATOM   1949  O   ARG A 910      29.526 321.733   0.147  1.00 63.12           O  
ATOM   1950  CB  ARG A 910      32.632 321.487  -0.353  1.00  0.00           C  
ATOM   1951  CG  ARG A 910      34.165 321.488  -0.132  1.00  0.00           C  
ATOM   1952  CD  ARG A 910      34.987 320.949  -1.317  1.00  0.00           C  
ATOM   1953  NE  ARG A 910      34.559 321.538  -2.597  1.00  0.00           N  
ATOM   1954  CZ  ARG A 910      33.580 321.030  -3.363  1.00  0.00           C  
ATOM   1955  NH1 ARG A 910      33.078 319.824  -3.092  1.00  0.00           N1+
ATOM   1956  NH2 ARG A 910      33.072 321.732  -4.372  1.00  0.00           N1+
ATOM   1957  N   GLU A 911      30.322 323.870   0.064  1.00 63.82           N  
ATOM   1958  CA  GLU A 911      29.141 324.717  -0.168  1.00 64.00           C  
ATOM   1959  C   GLU A 911      28.262 324.422  -1.418  1.00 62.95           C  
ATOM   1960  O   GLU A 911      27.576 325.343  -1.879  1.00 63.27           O  
ATOM   1961  CB  GLU A 911      29.681 326.181  -0.212  1.00  0.00           C  
ATOM   1962  CG  GLU A 911      30.728 326.454  -1.327  1.00  0.00           C  
ATOM   1963  CD  GLU A 911      31.077 327.933  -1.492  1.00  0.00           C  
ATOM   1964  OE1 GLU A 911      30.368 328.599  -2.280  1.00  0.00           O  
ATOM   1965  OE2 GLU A 911      32.074 328.374  -0.882  1.00  0.00           O1-
ATOM   1966  N   GLU A 912      28.370 323.236  -2.034  1.00 60.74           N  
ATOM   1967  CA  GLU A 912      27.939 323.010  -3.416  1.00 57.38           C  
ATOM   1968  C   GLU A 912      26.532 322.392  -3.535  1.00 56.09           C  
ATOM   1969  O   GLU A 912      26.155 321.479  -2.797  1.00 56.07           O  
ATOM   1970  CB  GLU A 912      29.020 322.210  -4.168  1.00  0.00           C  
ATOM   1971  CG  GLU A 912      29.149 320.721  -3.780  1.00  0.00           C  
ATOM   1972  CD  GLU A 912      30.329 320.047  -4.453  1.00  0.00           C  
ATOM   1973  OE1 GLU A 912      30.961 320.672  -5.333  1.00  0.00           O  
ATOM   1974  OE2 GLU A 912      30.770 318.998  -3.939  1.00  0.00           O1-
ATOM   1975  N   TYR A 913      25.790 322.902  -4.523  1.00 53.78           N  
ATOM   1976  CA  TYR A 913      24.420 322.545  -4.865  1.00 51.38           C  
ATOM   1977  C   TYR A 913      24.311 321.119  -5.453  1.00 48.13           C  
ATOM   1978  O   TYR A 913      24.555 320.935  -6.643  1.00 47.73           O  
ATOM   1979  CB  TYR A 913      23.885 323.604  -5.867  1.00  0.00           C  
ATOM   1980  CG  TYR A 913      24.024 325.073  -5.476  1.00  0.00           C  
ATOM   1981  CD1 TYR A 913      23.632 325.533  -4.199  1.00  0.00           C  
ATOM   1982  CD2 TYR A 913      24.515 326.003  -6.421  1.00  0.00           C  
ATOM   1983  CE1 TYR A 913      23.714 326.904  -3.883  1.00  0.00           C  
ATOM   1984  CE2 TYR A 913      24.582 327.375  -6.108  1.00  0.00           C  
ATOM   1985  CZ  TYR A 913      24.169 327.829  -4.841  1.00  0.00           C  
ATOM   1986  OH  TYR A 913      24.195 329.159  -4.533  1.00  0.00           O  
ATOM   1987  N   SER A 914      23.879 320.152  -4.631  1.00 44.81           N  
ATOM   1988  CA  SER A 914      23.444 318.784  -4.945  1.00 42.04           C  
ATOM   1989  C   SER A 914      23.387 318.050  -3.586  1.00 39.32           C  
ATOM   1990  O   SER A 914      24.432 317.992  -2.952  1.00 36.79           O  
ATOM   1991  CB  SER A 914      24.330 318.047  -5.989  1.00  0.00           C  
ATOM   1992  OG  SER A 914      23.855 316.734  -6.277  1.00  0.00           O  
ATOM   1993  N   ARG A 915      22.224 317.502  -3.153  1.00102.13           N  
ATOM   1994  CA  ARG A 915      21.972 316.533  -2.051  1.00107.95           C  
ATOM   1995  C   ARG A 915      21.108 316.828  -0.786  1.00112.72           C  
ATOM   1996  O   ARG A 915      19.887 317.131  -0.867  1.00103.06           O  
ATOM   1997  CB  ARG A 915      22.851 315.276  -1.915  1.00  0.00           C  
ATOM   1998  CG  ARG A 915      24.329 315.327  -2.363  1.00  0.00           C  
ATOM   1999  CD  ARG A 915      25.188 314.070  -2.222  1.00  0.00           C  
ATOM   2000  NE  ARG A 915      26.562 314.280  -2.688  1.00  0.00           N  
ATOM   2001  CZ  ARG A 915      26.975 314.104  -3.957  1.00  0.00           C  
ATOM   2002  NH1 ARG A 915      26.117 313.649  -4.896  1.00  0.00           N1+
ATOM   2003  NH2 ARG A 915      28.259 314.382  -4.258  1.00  0.00           N1+
ATOM   2004  N   LYS A 916      21.778 316.808   0.363  1.00109.31           N  
ATOM   2005  CA  LYS A 916      21.218 317.394   1.549  1.00 99.78           C  
ATOM   2006  C   LYS A 916      21.396 318.895   1.342  1.00104.54           C  
ATOM   2007  O   LYS A 916      20.713 319.663   1.977  1.00118.30           O  
ATOM   2008  CB  LYS A 916      21.958 316.976   2.833  1.00  0.00           C  
ATOM   2009  CG  LYS A 916      21.784 315.266   2.118  1.00  0.00           C  
ATOM   2010  CD  LYS A 916      20.379 314.739   2.045  1.00  0.00           C  
ATOM   2011  CE  LYS A 916      20.295 313.455   2.771  1.00  0.00           C  
ATOM   2012  NZ  LYS A 916      18.889 313.401   3.124  1.00  0.00           N1+
ATOM   2013  N   SER A 917      22.319 319.302   0.462  1.00102.15           N  
ATOM   2014  CA  SER A 917      22.618 320.719   0.275  1.00 94.81           C  
ATOM   2015  C   SER A 917      21.534 321.473  -0.490  1.00 93.07           C  
ATOM   2016  O   SER A 917      21.386 322.675  -0.333  1.00 91.59           O  
ATOM   2017  CB  SER A 917      23.983 320.908  -0.412  1.00  0.00           C  
ATOM   2018  OG  SER A 917      23.945 320.355  -1.733  1.00  0.00           O  
ATOM   2019  N   LEU A 918      20.762 320.774  -1.311  1.00 94.33           N  
ATOM   2020  CA  LEU A 918      19.777 321.464  -2.160  1.00 95.72           C  
ATOM   2021  C   LEU A 918      18.577 321.948  -1.314  1.00 97.62           C  
ATOM   2022  O   LEU A 918      18.091 321.247  -0.426  1.00105.79           O  
ATOM   2023  CB  LEU A 918      19.339 320.622  -3.372  1.00  0.00           C  
ATOM   2024  CG  LEU A 918      20.334 320.236  -4.494  1.00  0.00           C  
ATOM   2025  CD1 LEU A 918      19.708 319.300  -5.525  1.00  0.00           C  
ATOM   2026  CD2 LEU A 918      20.892 321.485  -5.176  1.00  0.00           C  
ATOM   2027  N   ILE A 919      18.109 323.171  -1.565  1.00 93.94           N  
ATOM   2028  CA  ILE A 919      17.043 323.815  -0.795  1.00 91.43           C  
ATOM   2029  C   ILE A 919      15.782 323.908  -1.668  1.00 86.20           C  
ATOM   2030  O   ILE A 919      15.877 324.467  -2.764  1.00 84.29           O  
ATOM   2031  CB  ILE A 919      17.480 325.244  -0.312  1.00  0.00           C  
ATOM   2032  CG1 ILE A 919      16.315 326.130   0.207  1.00  0.00           C  
ATOM   2033  CG2 ILE A 919      18.328 326.033  -1.340  1.00  0.00           C  
ATOM   2034  CD1 ILE A 919      16.759 327.362   1.014  1.00  0.00           C  
ATOM   2035  N   LEU A 920      14.672 323.401  -1.131  1.00 86.50           N  
ATOM   2036  CA  LEU A 920      13.320 323.523  -1.645  1.00101.82           C  
ATOM   2037  C   LEU A 920      12.462 324.000  -0.464  1.00102.22           C  
ATOM   2038  O   LEU A 920      12.752 323.640   0.677  1.00 97.97           O  
ATOM   2039  CB  LEU A 920      12.868 322.136  -2.165  1.00112.64           C  
ATOM   2040  CG  LEU A 920      11.444 322.068  -2.767  1.00121.83           C  
ATOM   2041  CD1 LEU A 920      11.274 322.990  -3.993  1.00118.10           C  
ATOM   2042  CD2 LEU A 920      11.039 320.610  -3.067  1.00117.46           C  
ATOM   2043  N   SER A 921      11.420 324.788  -0.743  1.00104.12           N  
ATOM   2044  CA  SER A 921      10.457 325.266   0.263  1.00110.90           C  
ATOM   2045  C   SER A 921       9.142 325.564  -0.442  1.00114.14           C  
ATOM   2046  O   SER A 921       8.854 325.199  -1.586  1.00117.68           O  
ATOM   2047  CB  SER A 921      10.993 326.505   1.034  1.00  0.00           C  
ATOM   2048  OG  SER A 921      11.251 327.650   0.229  1.00  0.00           O  
ATOM   2049  N   GLU A1279       9.126 322.131   0.216  1.00108.68           N  
ATOM   2050  CA  GLU A1279       8.797 320.894   0.966  1.00 97.49           C  
ATOM   2051  C   GLU A1279       8.402 321.190   2.455  1.00 92.18           C  
ATOM   2052  O   GLU A1279       8.904 322.123   3.090  1.00 98.96           O  
ATOM   2053  CB  GLU A1279       9.904 319.815   0.804  1.00100.06           C  
ATOM   2054  CG  GLU A1279      11.284 320.115   1.441  1.00100.25           C  
ATOM   2055  CD  GLU A1279      12.339 319.034   1.166  1.00103.14           C  
ATOM   2056  OE1 GLU A1279      12.287 318.400   0.089  1.00104.64           O  
ATOM   2057  OE2 GLU A1279      13.224 318.854   2.028  1.00 97.47           O1-
ATOM   2058  N   LEU A1280       7.476 320.356   2.962  1.00 82.73           N  
ATOM   2059  CA  LEU A1280       7.034 320.248   4.367  1.00 78.51           C  
ATOM   2060  C   LEU A1280       8.158 320.152   5.402  1.00 74.34           C  
ATOM   2061  O   LEU A1280       9.307 319.877   5.059  1.00 71.48           O  
ATOM   2062  CB  LEU A1280       6.223 318.938   4.378  1.00  0.00           C  
ATOM   2063  CG  LEU A1280       4.783 318.871   3.811  1.00  0.00           C  
ATOM   2064  CD1 LEU A1280       4.711 319.339   2.359  1.00  0.00           C  
ATOM   2065  CD2 LEU A1280       4.214 317.459   3.946  1.00  0.00           C  
ATOM   2066  N   PHE A1281       7.821 320.460   6.657  1.00 72.62           N  
ATOM   2067  CA  PHE A1281       8.820 320.539   7.711  1.00 74.20           C  
ATOM   2068  C   PHE A1281       9.496 319.185   7.924  1.00 82.75           C  
ATOM   2069  O   PHE A1281      10.716 319.155   7.851  1.00 78.42           O  
ATOM   2070  CB  PHE A1281       8.328 321.230   9.006  1.00  0.00           C  
ATOM   2071  CG  PHE A1281       7.320 320.547   9.924  1.00  0.00           C  
ATOM   2072  CD1 PHE A1281       7.387 320.798  11.312  1.00  0.00           C  
ATOM   2073  CD2 PHE A1281       6.203 319.841   9.424  1.00  0.00           C  
ATOM   2074  CE1 PHE A1281       6.422 320.285  12.167  1.00  0.00           C  
ATOM   2075  CE2 PHE A1281       5.243 319.342  10.293  1.00  0.00           C  
ATOM   2076  CZ  PHE A1281       5.358 319.553  11.660  1.00  0.00           C  
ATOM   2077  N   GLU A1282       8.735 318.084   8.039  1.00 89.78           N  
ATOM   2078  CA  GLU A1282       9.322 316.762   8.353  1.00 97.32           C  
ATOM   2079  C   GLU A1282      10.203 316.226   7.216  1.00 92.15           C  
ATOM   2080  O   GLU A1282      11.212 315.570   7.456  1.00 86.69           O  
ATOM   2081  CB  GLU A1282       8.293 315.751   8.893  1.00  0.00           C  
ATOM   2082  CG  GLU A1282       6.850 316.255   9.057  1.00  0.00           C  
ATOM   2083  CD  GLU A1282       5.840 315.245   9.593  1.00  0.00           C  
ATOM   2084  OE1 GLU A1282       5.682 315.178  10.833  1.00  0.00           O  
ATOM   2085  OE2 GLU A1282       5.235 314.556   8.745  1.00  0.00           O1-
ATOM   2086  N   GLU A1283       9.874 316.589   5.986  1.00 91.65           N  
ATOM   2087  CA  GLU A1283      10.716 316.243   4.844  1.00 92.28           C  
ATOM   2088  C   GLU A1283      12.035 317.030   4.889  1.00 88.30           C  
ATOM   2089  O   GLU A1283      13.095 316.521   4.505  1.00 92.61           O  
ATOM   2090  CB  GLU A1283       9.912 316.484   3.558  1.00 96.99           C  
ATOM   2091  CG  GLU A1283       8.559 315.829   3.623  1.00103.41           C  
ATOM   2092  CD  GLU A1283       8.252 314.962   2.435  1.00109.54           C  
ATOM   2093  OE1 GLU A1283       8.608 315.358   1.300  1.00115.84           O  
ATOM   2094  OE2 GLU A1283       7.646 313.888   2.653  1.00108.00           O1-
ATOM   2095  N   LYS A1284      11.981 318.288   5.341  1.00 84.36           N  
ATOM   2096  CA  LYS A1284      13.180 319.100   5.488  1.00 81.56           C  
ATOM   2097  C   LYS A1284      14.070 318.592   6.635  1.00 75.19           C  
ATOM   2098  O   LYS A1284      15.286 318.547   6.452  1.00 68.92           O  
ATOM   2099  CB  LYS A1284      12.828 320.595   5.582  1.00 87.16           C  
ATOM   2100  CG  LYS A1284      14.081 321.493   5.558  1.00 88.53           C  
ATOM   2101  CD  LYS A1284      13.820 322.959   5.191  1.00 87.86           C  
ATOM   2102  CE  LYS A1284      13.281 323.159   3.766  1.00 93.63           C  
ATOM   2103  NZ  LYS A1284      13.464 324.551   3.333  1.00 96.60           N1+
ATOM   2104  N   LYS A1285      13.477 318.125   7.752  1.00 71.52           N  
ATOM   2105  CA  LYS A1285      14.255 317.591   8.860  1.00 74.38           C  
ATOM   2106  C   LYS A1285      14.981 316.324   8.406  1.00 78.29           C  
ATOM   2107  O   LYS A1285      16.172 316.146   8.677  1.00 78.94           O  
ATOM   2108  CB  LYS A1285      13.385 317.288  10.094  1.00  0.00           C  
ATOM   2109  CG  LYS A1285      12.498 318.464  10.514  1.00  0.00           C  
ATOM   2110  CD  LYS A1285      11.658 318.208  11.772  1.00  0.00           C  
ATOM   2111  CE  LYS A1285      10.762 319.375  12.209  1.00  0.00           C  
ATOM   2112  NZ  LYS A1285       9.978 319.078  13.420  1.00  0.00           N1+
ATOM   2113  N   LYS A1286      14.260 315.458   7.699  1.00 82.66           N  
ATOM   2114  CA  LYS A1286      14.817 314.226   7.119  1.00 83.69           C  
ATOM   2115  C   LYS A1286      16.101 314.518   6.353  1.00 80.96           C  
ATOM   2116  O   LYS A1286      17.163 313.984   6.668  1.00 74.95           O  
ATOM   2117  CB  LYS A1286      13.774 313.614   6.167  1.00  0.00           C  
ATOM   2118  CG  LYS A1286      14.287 313.442   4.734  1.00  0.00           C  
ATOM   2119  CD  LYS A1286      13.252 312.882   3.750  1.00  0.00           C  
ATOM   2120  CE  LYS A1286      13.748 312.703   2.309  1.00  0.00           C  
ATOM   2121  NZ  LYS A1286      12.716 312.163   1.407  1.00  0.00           N1+
ATOM   2122  N   ARG A1287      15.972 315.396   5.356  1.00 79.83           N  
ATOM   2123  CA  ARG A1287      17.068 315.760   4.451  1.00 78.59           C  
ATOM   2124  C   ARG A1287      18.279 316.325   5.195  1.00 76.36           C  
ATOM   2125  O   ARG A1287      19.417 315.955   4.923  1.00 77.53           O  
ATOM   2126  CB  ARG A1287      16.552 316.759   3.404  1.00 81.95           C  
ATOM   2127  CG  ARG A1287      17.599 317.631   2.713  1.00 88.32           C  
ATOM   2128  CD  ARG A1287      16.981 318.731   1.842  1.00 89.18           C  
ATOM   2129  NE  ARG A1287      15.852 318.273   1.016  1.00 90.96           N  
ATOM   2130  CZ  ARG A1287      15.975 317.771  -0.211  1.00 87.73           C  
ATOM   2131  NH1 ARG A1287      17.179 317.655  -0.779  1.00 89.09           N1+
ATOM   2132  NH2 ARG A1287      14.888 317.393  -0.878  1.00 82.66           N1+
ATOM   2133  N   ILE A1288      18.028 317.213   6.145  1.00 73.75           N  
ATOM   2134  CA  ILE A1288      19.114 317.842   6.869  1.00 73.95           C  
ATOM   2135  C   ILE A1288      19.788 316.834   7.795  1.00 71.02           C  
ATOM   2136  O   ILE A1288      21.019 316.814   7.917  1.00 61.27           O  
ATOM   2137  CB  ILE A1288      18.616 319.076   7.657  1.00 75.39           C  
ATOM   2138  CG1 ILE A1288      18.134 320.147   6.686  1.00 74.64           C  
ATOM   2139  CG2 ILE A1288      19.726 319.673   8.525  1.00 79.13           C  
ATOM   2140  CD1 ILE A1288      17.644 321.414   7.353  1.00 76.41           C  
ATOM   2141  N   ARG A1289      18.961 316.028   8.456  1.00 73.62           N  
ATOM   2142  CA  ARG A1289      19.440 315.061   9.442  1.00 81.77           C  
ATOM   2143  C   ARG A1289      20.367 314.074   8.758  1.00 87.33           C  
ATOM   2144  O   ARG A1289      21.522 313.884   9.172  1.00 80.80           O  
ATOM   2145  CB  ARG A1289      18.253 314.313  10.073  1.00 79.75           C  
ATOM   2146  CG  ARG A1289      18.649 313.241  11.084  1.00 76.90           C  
ATOM   2147  CD  ARG A1289      17.468 312.712  11.891  1.00 73.08           C  
ATOM   2148  NE  ARG A1289      17.928 312.271  13.209  1.00 72.17           N  
ATOM   2149  CZ  ARG A1289      17.163 312.132  14.298  1.00 77.03           C  
ATOM   2150  NH1 ARG A1289      15.847 312.371  14.252  1.00 75.62           N1+
ATOM   2151  NH2 ARG A1289      17.722 311.741  15.451  1.00 74.36           N1+
ATOM   2152  N   LYS A1290      19.837 313.484   7.685  1.00 91.08           N  
ATOM   2153  CA  LYS A1290      20.536 312.475   6.883  1.00 89.84           C  
ATOM   2154  C   LYS A1290      21.892 312.978   6.359  1.00 76.00           C  
ATOM   2155  O   LYS A1290      22.856 312.242   6.334  1.00 68.84           O  
ATOM   2156  CB  LYS A1290      19.619 311.998   5.741  1.00  0.00           C  
ATOM   2157  CG  LYS A1290      20.287 310.985   4.670  1.00  0.00           C  
ATOM   2158  CD  LYS A1290      19.435 310.294   3.511  1.00  0.00           C  
ATOM   2159  CE  LYS A1290      20.206 309.892   2.190  1.00  0.00           C  
ATOM   2160  NZ  LYS A1290      19.386 309.699   0.945  1.00  0.00           N1+
ATOM   2161  N   VAL A1291      21.973 314.248   5.992  1.00 73.15           N  
ATOM   2162  CA  VAL A1291      23.240 314.844   5.591  1.00 68.79           C  
ATOM   2163  C   VAL A1291      24.151 315.210   6.748  1.00 67.71           C  
ATOM   2164  O   VAL A1291      25.334 315.408   6.547  1.00 72.17           O  
ATOM   2165  CB  VAL A1291      22.967 316.099   4.740  1.00  0.00           C  
ATOM   2166  CG1 VAL A1291      22.297 317.159   5.616  1.00  0.00           C  
ATOM   2167  CG2 VAL A1291      24.253 316.687   4.144  1.00  0.00           C  
ATOM   2168  N   SER A1292      23.625 315.288   7.968  1.00 70.92           N  
ATOM   2169  CA  SER A1292      24.400 315.855   9.084  1.00 72.55           C  
ATOM   2170  C   SER A1292      25.313 314.867   9.790  1.00 65.25           C  
ATOM   2171  O   SER A1292      24.919 313.754  10.067  1.00 58.17           O  
ATOM   2172  CB  SER A1292      23.481 316.483  10.146  1.00 77.49           C  
ATOM   2173  OG  SER A1292      24.244 317.017  11.235  1.00 72.86           O  
ATOM   2174  N   PRO A1293      26.529 315.301  10.134  1.00 67.61           N  
ATOM   2175  CA  PRO A1293      27.413 314.509  11.002  1.00 75.06           C  
ATOM   2176  C   PRO A1293      26.731 313.977  12.265  1.00 77.43           C  
ATOM   2177  O   PRO A1293      26.885 312.807  12.615  1.00 83.73           O  
ATOM   2178  CB  PRO A1293      28.494 315.507  11.410  1.00 75.71           C  
ATOM   2179  CG  PRO A1293      28.496 316.538  10.348  1.00 73.87           C  
ATOM   2180  CD  PRO A1293      27.155 316.555   9.686  1.00 68.70           C  
ATOM   2181  N   TYR A1294      25.951 314.842  12.905  1.00 74.73           N  
ATOM   2182  CA  TYR A1294      25.323 314.542  14.197  1.00 68.03           C  
ATOM   2183  C   TYR A1294      23.952 313.851  14.072  1.00 66.45           C  
ATOM   2184  O   TYR A1294      23.349 313.498  15.076  1.00 58.82           O  
ATOM   2185  CB  TYR A1294      25.167 315.838  14.998  1.00 63.41           C  
ATOM   2186  CG  TYR A1294      26.448 316.627  15.155  1.00 59.25           C  
ATOM   2187  CD1 TYR A1294      26.874 317.505  14.160  1.00 59.92           C  
ATOM   2188  CD2 TYR A1294      27.223 316.511  16.294  1.00 56.47           C  
ATOM   2189  CE1 TYR A1294      28.043 318.239  14.294  1.00 60.41           C  
ATOM   2190  CE2 TYR A1294      28.399 317.234  16.440  1.00 57.23           C  
ATOM   2191  CZ  TYR A1294      28.806 318.098  15.435  1.00 60.00           C  
ATOM   2192  OH  TYR A1294      29.955 318.843  15.578  1.00 55.47           O  
ATOM   2193  N   GLY A1295      23.459 313.686  12.845  1.00 70.51           N  
ATOM   2194  CA  GLY A1295      22.066 313.285  12.601  1.00 71.67           C  
ATOM   2195  C   GLY A1295      21.660 311.943  13.173  1.00 73.98           C  
ATOM   2196  O   GLY A1295      20.495 311.733  13.507  1.00 75.38           O  
ATOM   2197  N   LYS A1296      22.630 311.039  13.281  1.00 76.75           N  
ATOM   2198  CA  LYS A1296      22.420 309.685  13.834  1.00 76.54           C  
ATOM   2199  C   LYS A1296      22.030 309.648  15.309  1.00 76.07           C  
ATOM   2200  O   LYS A1296      21.321 308.743  15.738  1.00 82.91           O  
ATOM   2201  CB  LYS A1296      23.686 308.829  13.639  1.00  0.00           C  
ATOM   2202  CG  LYS A1296      24.321 308.993  12.254  1.00  0.00           C  
ATOM   2203  CD  LYS A1296      25.554 308.113  12.014  1.00  0.00           C  
ATOM   2204  CE  LYS A1296      26.205 308.263  10.632  1.00  0.00           C  
ATOM   2205  NZ  LYS A1296      27.384 307.397  10.453  1.00  0.00           N1+
ATOM   2206  N   LEU A1297      22.493 310.629  16.080  1.00 75.27           N  
ATOM   2207  CA  LEU A1297      22.247 310.655  17.522  1.00 77.76           C  
ATOM   2208  C   LEU A1297      20.767 310.820  17.845  1.00 76.82           C  
ATOM   2209  O   LEU A1297      20.055 311.542  17.143  1.00 74.86           O  
ATOM   2210  CB  LEU A1297      23.050 311.776  18.198  1.00 78.55           C  
ATOM   2211  CG  LEU A1297      24.570 311.519  18.145  1.00 74.84           C  
ATOM   2212  CD1 LEU A1297      25.308 312.512  17.272  1.00 73.84           C  
ATOM   2213  CD2 LEU A1297      25.202 311.484  19.538  1.00 74.45           C  
ATOM   2214  N   LYS A1298      20.309 310.164  18.926  1.00 80.09           N  
ATOM   2215  CA  LYS A1298      18.907 310.293  19.354  1.00 82.74           C  
ATOM   2216  C   LYS A1298      18.648 311.650  20.008  1.00 77.18           C  
ATOM   2217  O   LYS A1298      17.523 312.128  20.111  1.00 74.01           O  
ATOM   2218  CB  LYS A1298      18.772 309.165  20.394  1.00  0.00           C  
ATOM   2219  CG  LYS A1298      18.412 309.671  21.794  1.00  0.00           C  
ATOM   2220  CD  LYS A1298      18.321 308.575  22.863  1.00  0.00           C  
ATOM   2221  CE  LYS A1298      17.961 309.062  24.272  1.00  0.00           C  
ATOM   2222  NZ  LYS A1298      17.887 307.970  25.259  1.00  0.00           N1+
ATOM   2223  N   THR A1299      19.758 312.226  20.433  1.00 73.66           N  
ATOM   2224  CA  THR A1299      19.888 313.464  21.132  1.00 69.37           C  
ATOM   2225  C   THR A1299      19.589 314.697  20.242  1.00 72.20           C  
ATOM   2226  O   THR A1299      19.476 315.828  20.734  1.00 77.91           O  
ATOM   2227  CB  THR A1299      21.363 313.445  21.576  1.00  0.00           C  
ATOM   2228  CG2 THR A1299      22.336 313.879  20.473  1.00  0.00           C  
ATOM   2229  OG1 THR A1299      21.523 314.317  22.700  1.00  0.00           O  
ATOM   2230  N   TRP A1300      19.446 314.458  18.936  1.00 72.87           N  
ATOM   2231  CA  TRP A1300      19.539 315.499  17.904  1.00 68.42           C  
ATOM   2232  C   TRP A1300      18.171 316.046  17.570  1.00 71.13           C  
ATOM   2233  O   TRP A1300      17.218 315.280  17.381  1.00 69.44           O  
ATOM   2234  CB  TRP A1300      20.182 314.907  16.636  1.00 65.68           C  
ATOM   2235  CG  TRP A1300      20.330 315.840  15.425  1.00 64.54           C  
ATOM   2236  CD1 TRP A1300      21.454 316.540  15.052  1.00 64.80           C  
ATOM   2237  CD2 TRP A1300      19.341 316.126  14.415  1.00 58.70           C  
ATOM   2238  CE2 TRP A1300      19.929 317.012  13.485  1.00 56.13           C  
ATOM   2239  CE3 TRP A1300      18.012 315.745  14.224  1.00 55.45           C  
ATOM   2240  NE1 TRP A1300      21.217 317.242  13.889  1.00 58.76           N  
ATOM   2241  CZ2 TRP A1300      19.234 317.509  12.386  1.00 53.55           C  
ATOM   2242  CZ3 TRP A1300      17.332 316.231  13.114  1.00 52.27           C  
ATOM   2243  CH2 TRP A1300      17.941 317.098  12.216  1.00 50.32           C  
ATOM   2244  N   ASP A1301      18.091 317.376  17.500  1.00 72.88           N  
ATOM   2245  CA  ASP A1301      16.870 318.068  17.101  1.00 74.15           C  
ATOM   2246  C   ASP A1301      17.175 319.309  16.260  1.00 67.89           C  
ATOM   2247  O   ASP A1301      18.265 319.895  16.343  1.00 62.62           O  
ATOM   2248  CB  ASP A1301      16.044 318.465  18.339  1.00  0.00           C  
ATOM   2249  CG  ASP A1301      15.636 319.938  18.431  1.00  0.00           C  
ATOM   2250  OD1 ASP A1301      14.544 320.262  17.910  1.00  0.00           O  
ATOM   2251  OD2 ASP A1301      16.442 320.715  18.983  1.00  0.00           O1-
ATOM   2252  N   LEU A1302      16.191 319.691  15.449  1.00 62.97           N  
ATOM   2253  CA  LEU A1302      16.306 320.827  14.551  1.00 61.52           C  
ATOM   2254  C   LEU A1302      15.457 322.029  14.972  1.00 62.69           C  
ATOM   2255  O   LEU A1302      14.252 321.917  15.145  1.00 65.54           O  
ATOM   2256  CB  LEU A1302      15.862 320.414  13.140  1.00 62.67           C  
ATOM   2257  CG  LEU A1302      16.340 321.393  12.034  1.00 62.31           C  
ATOM   2258  CD1 LEU A1302      17.865 321.378  11.927  1.00 65.08           C  
ATOM   2259  CD2 LEU A1302      15.725 321.199  10.651  1.00 59.20           C  
ATOM   2260  N   LYS A1303      16.092 323.189  15.076  1.00 64.07           N  
ATOM   2261  CA  LYS A1303      15.402 324.431  15.401  1.00 61.75           C  
ATOM   2262  C   LYS A1303      15.417 325.412  14.231  1.00 61.24           C  
ATOM   2263  O   LYS A1303      16.012 325.158  13.198  1.00 65.28           O  
ATOM   2264  CB  LYS A1303      16.044 325.067  16.649  1.00  0.00           C  
ATOM   2265  CG  LYS A1303      15.917 324.199  17.905  1.00  0.00           C  
ATOM   2266  CD  LYS A1303      14.481 324.034  18.420  1.00  0.00           C  
ATOM   2267  CE  LYS A1303      13.865 325.289  19.053  1.00  0.00           C  
ATOM   2268  NZ  LYS A1303      12.487 325.076  19.530  1.00  0.00           N1+
ATOM   2269  N   CYS A1304      14.605 326.471  14.317  1.00 60.01           N  
ATOM   2270  CA  CYS A1304      14.352 327.365  13.190  1.00 54.97           C  
ATOM   2271  C   CYS A1304      13.943 328.725  13.751  1.00 56.37           C  
ATOM   2272  O   CYS A1304      12.953 328.814  14.485  1.00 60.86           O  
ATOM   2273  CB  CYS A1304      13.328 326.790  12.184  1.00  0.00           C  
ATOM   2274  SG  CYS A1304      13.090 327.871  10.742  1.00  0.00           S  
ATOM   2275  N   VAL A1305      14.739 329.739  13.423  1.00 59.87           N  
ATOM   2276  CA  VAL A1305      14.636 331.083  13.952  1.00 60.77           C  
ATOM   2277  C   VAL A1305      14.652 332.082  12.788  1.00 57.29           C  
ATOM   2278  O   VAL A1305      15.379 331.904  11.808  1.00 60.64           O  
ATOM   2279  CB  VAL A1305      15.822 331.384  14.917  1.00 65.32           C  
ATOM   2280  CG1 VAL A1305      15.738 330.512  16.183  1.00 68.07           C  
ATOM   2281  CG2 VAL A1305      17.228 331.262  14.288  1.00 65.17           C  
ATOM   2282  N   ILE A1306      13.853 333.137  12.933  1.00 54.62           N  
ATOM   2283  CA  ILE A1306      13.930 334.341  12.128  1.00 51.48           C  
ATOM   2284  C   ILE A1306      14.688 335.349  12.997  1.00 48.04           C  
ATOM   2285  O   ILE A1306      14.244 335.605  14.114  1.00 49.39           O  
ATOM   2286  CB  ILE A1306      12.524 334.927  11.823  1.00 49.74           C  
ATOM   2287  CG1 ILE A1306      11.648 333.898  11.080  1.00 48.06           C  
ATOM   2288  CG2 ILE A1306      12.595 336.277  11.065  1.00 48.77           C  
ATOM   2289  CD1 ILE A1306      10.170 334.296  11.006  1.00 48.61           C  
ATOM   2290  N   ILE A1307      15.805 335.882  12.508  1.00 46.15           N  
ATOM   2291  CA  ILE A1307      16.649 336.800  13.266  1.00 45.74           C  
ATOM   2292  C   ILE A1307      16.488 338.206  12.655  1.00 48.26           C  
ATOM   2293  O   ILE A1307      16.332 338.337  11.436  1.00 55.06           O  
ATOM   2294  CB  ILE A1307      18.133 336.339  13.207  1.00  0.00           C  
ATOM   2295  CG1 ILE A1307      18.334 334.911  13.776  1.00  0.00           C  
ATOM   2296  CG2 ILE A1307      19.138 337.306  13.873  1.00  0.00           C  
ATOM   2297  CD1 ILE A1307      19.329 334.088  12.947  1.00  0.00           C  
ATOM   2298  N   LYS A1308      16.479 339.238  13.510  1.00 47.92           N  
ATOM   2299  CA  LYS A1308      16.286 340.632  13.127  1.00 51.32           C  
ATOM   2300  C   LYS A1308      17.417 341.467  13.746  1.00 48.75           C  
ATOM   2301  O   LYS A1308      17.596 341.444  14.963  1.00 49.69           O  
ATOM   2302  CB  LYS A1308      14.903 341.118  13.608  1.00 54.16           C  
ATOM   2303  CG  LYS A1308      13.731 340.261  13.081  1.00 56.94           C  
ATOM   2304  CD  LYS A1308      12.356 340.901  13.318  1.00 60.72           C  
ATOM   2305  CE  LYS A1308      12.007 341.996  12.298  1.00 67.98           C  
ATOM   2306  NZ  LYS A1308      10.792 342.744  12.667  1.00 77.65           N1+
ATOM   2307  N   GLY A1309      18.159 342.185  12.894  1.00 50.62           N  
ATOM   2308  CA  GLY A1309      19.368 342.919  13.271  1.00 54.62           C  
ATOM   2309  C   GLY A1309      19.201 344.434  13.114  1.00 56.92           C  
ATOM   2310  O   GLY A1309      20.211 345.135  13.119  1.00 60.15           O  
ATOM   2311  N   GLY A1310      17.979 344.953  12.935  1.00 58.80           N  
ATOM   2312  CA  GLY A1310      17.795 346.398  12.789  1.00 57.14           C  
ATOM   2313  C   GLY A1310      16.355 346.858  13.022  1.00 53.74           C  
ATOM   2314  O   GLY A1310      16.055 347.996  12.669  1.00 51.91           O  
ATOM   2315  N   ASP A1311      15.465 346.020  13.581  1.00 56.19           N  
ATOM   2316  CA  ASP A1311      14.077 346.391  13.892  1.00 58.74           C  
ATOM   2317  C   ASP A1311      13.783 345.985  15.340  1.00 60.67           C  
ATOM   2318  O   ASP A1311      14.273 344.949  15.794  1.00 65.53           O  
ATOM   2319  CB  ASP A1311      12.973 345.754  13.003  1.00 62.23           C  
ATOM   2320  CG  ASP A1311      13.165 345.724  11.484  1.00 61.36           C  
ATOM   2321  OD1 ASP A1311      13.957 346.528  10.951  1.00 58.05           O  
ATOM   2322  OD2 ASP A1311      12.422 344.940  10.857  1.00 61.67           O1-
ATOM   2323  N   ASP A1312      12.946 346.790  15.999  1.00 59.15           N  
ATOM   2324  CA  ASP A1312      12.411 346.579  17.342  1.00 54.11           C  
ATOM   2325  C   ASP A1312      11.413 345.401  17.341  1.00 53.28           C  
ATOM   2326  O   ASP A1312      10.624 345.281  16.402  1.00 54.66           O  
ATOM   2327  CB  ASP A1312      11.719 347.888  17.808  1.00 51.55           C  
ATOM   2328  CG  ASP A1312      11.304 347.955  19.278  1.00 50.76           C  
ATOM   2329  OD1 ASP A1312      11.590 347.010  20.042  1.00 52.11           O  
ATOM   2330  OD2 ASP A1312      10.732 348.998  19.657  1.00 46.51           O1-
ATOM   2331  N   LEU A1313      11.436 344.579  18.400  1.00 53.10           N  
ATOM   2332  CA  LEU A1313      10.484 343.491  18.646  1.00 55.48           C  
ATOM   2333  C   LEU A1313       9.770 343.622  20.006  1.00 53.65           C  
ATOM   2334  O   LEU A1313       9.071 342.689  20.394  1.00 49.32           O  
ATOM   2335  CB  LEU A1313      11.186 342.115  18.497  1.00 57.95           C  
ATOM   2336  CG  LEU A1313      11.536 341.738  17.041  1.00 60.27           C  
ATOM   2337  CD1 LEU A1313      12.289 340.393  16.984  1.00 63.06           C  
ATOM   2338  CD2 LEU A1313      10.288 341.722  16.134  1.00 63.21           C  
ATOM   2339  N   ARG A1314       9.887 344.758  20.712  1.00 54.55           N  
ATOM   2340  CA  ARG A1314       9.238 344.963  22.016  1.00 50.57           C  
ATOM   2341  C   ARG A1314       7.693 344.988  21.939  1.00 49.62           C  
ATOM   2342  O   ARG A1314       7.054 344.492  22.867  1.00 47.65           O  
ATOM   2343  CB  ARG A1314       9.816 346.207  22.725  1.00 53.00           C  
ATOM   2344  CG  ARG A1314      11.302 346.049  23.131  1.00 55.03           C  
ATOM   2345  CD  ARG A1314      11.961 347.352  23.616  1.00 55.53           C  
ATOM   2346  NE  ARG A1314      12.082 348.326  22.526  1.00 52.87           N  
ATOM   2347  CZ  ARG A1314      12.450 349.609  22.628  1.00 46.16           C  
ATOM   2348  NH1 ARG A1314      12.928 350.112  23.772  1.00 44.48           N1+
ATOM   2349  NH2 ARG A1314      12.326 350.393  21.556  1.00 44.52           N1+
ATOM   2350  N   GLN A1315       7.108 345.472  20.824  1.00 52.06           N  
ATOM   2351  CA  GLN A1315       5.671 345.289  20.561  1.00 54.27           C  
ATOM   2352  C   GLN A1315       5.292 343.812  20.365  1.00 52.08           C  
ATOM   2353  O   GLN A1315       4.268 343.388  20.890  1.00 54.61           O  
ATOM   2354  CB  GLN A1315       5.159 346.114  19.354  1.00 55.89           C  
ATOM   2355  CG  GLN A1315       5.017 347.627  19.628  1.00 58.72           C  
ATOM   2356  CD  GLN A1315       4.134 348.408  18.640  1.00 65.48           C  
ATOM   2357  NE2 GLN A1315       3.351 347.751  17.795  1.00 70.03           N  
ATOM   2358  OE1 GLN A1315       4.119 349.637  18.648  1.00 66.73           O  
ATOM   2359  N   GLU A1316       6.140 343.072  19.640  1.00 48.33           N  
ATOM   2360  CA  GLU A1316       5.958 341.659  19.314  1.00 47.83           C  
ATOM   2361  C   GLU A1316       6.003 340.804  20.589  1.00 46.25           C  
ATOM   2362  O   GLU A1316       5.126 339.972  20.803  1.00 46.60           O  
ATOM   2363  CB  GLU A1316       7.073 341.235  18.328  1.00 51.72           C  
ATOM   2364  CG  GLU A1316       6.613 340.192  17.291  1.00 57.19           C  
ATOM   2365  CD  GLU A1316       5.757 340.750  16.151  1.00 59.75           C  
ATOM   2366  OE1 GLU A1316       5.681 341.987  15.990  1.00 56.86           O  
ATOM   2367  OE2 GLU A1316       5.171 339.912  15.438  1.00 63.09           O1-
ATOM   2368  N   LEU A1317       7.012 341.080  21.428  1.00 44.93           N  
ATOM   2369  CA  LEU A1317       7.232 340.492  22.750  1.00 41.10           C  
ATOM   2370  C   LEU A1317       5.984 340.627  23.632  1.00 39.85           C  
ATOM   2371  O   LEU A1317       5.474 339.618  24.120  1.00 40.86           O  
ATOM   2372  CB  LEU A1317       8.469 341.164  23.395  1.00 38.06           C  
ATOM   2373  CG  LEU A1317       8.927 340.574  24.753  1.00 36.94           C  
ATOM   2374  CD1 LEU A1317       9.522 339.160  24.599  1.00 35.75           C  
ATOM   2375  CD2 LEU A1317       9.896 341.530  25.482  1.00 37.86           C  
ATOM   2376  N   LEU A1318       5.496 341.871  23.761  1.00 41.23           N  
ATOM   2377  CA  LEU A1318       4.275 342.190  24.490  1.00 41.43           C  
ATOM   2378  C   LEU A1318       3.049 341.500  23.871  1.00 42.97           C  
ATOM   2379  O   LEU A1318       2.330 340.823  24.598  1.00 44.94           O  
ATOM   2380  CB  LEU A1318       4.116 343.726  24.612  1.00 40.81           C  
ATOM   2381  CG  LEU A1318       2.872 344.208  25.400  1.00 41.39           C  
ATOM   2382  CD1 LEU A1318       2.828 343.631  26.833  1.00 41.99           C  
ATOM   2383  CD2 LEU A1318       2.759 345.748  25.385  1.00 43.73           C  
ATOM   2384  N   ALA A1319       2.856 341.628  22.549  1.00 41.48           N  
ATOM   2385  CA  ALA A1319       1.759 341.001  21.806  1.00 41.02           C  
ATOM   2386  C   ALA A1319       1.671 339.486  22.032  1.00 40.26           C  
ATOM   2387  O   ALA A1319       0.581 338.989  22.307  1.00 37.32           O  
ATOM   2388  CB  ALA A1319       1.876 341.308  20.309  1.00 40.89           C  
ATOM   2389  N   SER A1320       2.818 338.795  22.009  1.00 40.45           N  
ATOM   2390  CA  SER A1320       2.896 337.382  22.351  1.00 40.40           C  
ATOM   2391  C   SER A1320       2.431 337.057  23.787  1.00 40.29           C  
ATOM   2392  O   SER A1320       1.733 336.059  23.926  1.00 38.21           O  
ATOM   2393  CB  SER A1320       4.271 336.784  21.982  1.00  0.00           C  
ATOM   2394  OG  SER A1320       4.283 336.453  20.600  1.00  0.00           O  
ATOM   2395  N   GLN A1321       2.707 337.896  24.808  1.00 40.95           N  
ATOM   2396  CA  GLN A1321       2.174 337.726  26.168  1.00 41.03           C  
ATOM   2397  C   GLN A1321       0.646 337.811  26.167  1.00 43.86           C  
ATOM   2398  O   GLN A1321      -0.055 336.980  26.765  1.00 45.91           O  
ATOM   2399  CB  GLN A1321       2.770 338.766  27.124  1.00 40.98           C  
ATOM   2400  CG  GLN A1321       4.281 338.645  27.335  1.00 41.80           C  
ATOM   2401  CD  GLN A1321       4.820 339.511  28.463  1.00 39.63           C  
ATOM   2402  NE2 GLN A1321       5.348 338.888  29.504  1.00 41.09           N  
ATOM   2403  OE1 GLN A1321       4.762 340.723  28.390  1.00 40.13           O  
ATOM   2404  N   LEU A1322       0.125 338.785  25.439  1.00 43.94           N  
ATOM   2405  CA  LEU A1322      -1.310 338.953  25.362  1.00 41.66           C  
ATOM   2406  C   LEU A1322      -1.923 337.735  24.686  1.00 42.17           C  
ATOM   2407  O   LEU A1322      -2.983 337.266  25.098  1.00 43.24           O  
ATOM   2408  CB  LEU A1322      -1.683 340.235  24.594  1.00  0.00           C  
ATOM   2409  CG  LEU A1322      -1.683 341.622  25.283  1.00  0.00           C  
ATOM   2410  CD1 LEU A1322      -2.562 341.648  26.531  1.00  0.00           C  
ATOM   2411  CD2 LEU A1322      -0.257 342.057  25.624  1.00  0.00           C  
ATOM   2412  N   ILE A1323      -1.342 337.286  23.564  1.00 42.70           N  
ATOM   2413  CA  ILE A1323      -1.875 336.143  22.823  1.00 44.86           C  
ATOM   2414  C   ILE A1323      -1.759 334.856  23.674  1.00 43.42           C  
ATOM   2415  O   ILE A1323      -2.640 334.000  23.594  1.00 40.80           O  
ATOM   2416  CB  ILE A1323      -1.185 335.955  21.438  1.00  0.00           C  
ATOM   2417  CG1 ILE A1323      -1.371 337.182  20.517  1.00  0.00           C  
ATOM   2418  CG2 ILE A1323      -1.643 334.703  20.653  1.00  0.00           C  
ATOM   2419  CD1 ILE A1323      -0.250 337.347  19.481  1.00  0.00           C  
ATOM   2420  N   LYS A1324      -0.725 334.776  24.535  1.00 43.45           N  
ATOM   2421  CA  LYS A1324      -0.514 333.637  25.387  1.00 44.47           C  
ATOM   2422  C   LYS A1324      -1.538 333.631  26.505  1.00 42.16           C  
ATOM   2423  O   LYS A1324      -2.097 332.594  26.840  1.00 42.36           O  
ATOM   2424  CB  LYS A1324       0.892 333.662  25.968  1.00 49.72           C  
ATOM   2425  CG  LYS A1324       1.441 332.280  26.251  1.00 61.87           C  
ATOM   2426  CD  LYS A1324       2.513 331.917  25.235  1.00 73.98           C  
ATOM   2427  CE  LYS A1324       2.674 330.419  25.002  1.00 81.60           C  
ATOM   2428  NZ  LYS A1324       2.989 329.635  26.209  1.00 89.76           N1+
ATOM   2429  N   GLN A1325      -1.785 334.793  27.082  1.00 41.88           N  
ATOM   2430  CA  GLN A1325      -2.828 334.901  28.077  1.00 43.10           C  
ATOM   2431  C   GLN A1325      -4.223 334.554  27.526  1.00 44.32           C  
ATOM   2432  O   GLN A1325      -4.974 333.759  28.144  1.00 43.31           O  
ATOM   2433  CB  GLN A1325      -2.793 336.302  28.684  1.00 44.82           C  
ATOM   2434  CG  GLN A1325      -2.455 336.339  30.167  1.00 47.00           C  
ATOM   2435  CD  GLN A1325      -3.410 335.535  30.978  1.00 49.64           C  
ATOM   2436  NE2 GLN A1325      -2.910 334.564  31.694  1.00 54.88           N  
ATOM   2437  OE1 GLN A1325      -4.595 335.786  30.952  1.00 57.21           O  
ATOM   2438  N   PHE A1326      -4.589 335.147  26.389  1.00 42.88           N  
ATOM   2439  CA  PHE A1326      -5.911 334.892  25.834  1.00 43.23           C  
ATOM   2440  C   PHE A1326      -6.092 333.401  25.545  1.00 43.69           C  
ATOM   2441  O   PHE A1326      -7.199 332.839  25.655  1.00 43.32           O  
ATOM   2442  CB  PHE A1326      -6.157 335.713  24.555  1.00  0.00           C  
ATOM   2443  CG  PHE A1326      -7.516 335.533  23.915  1.00  0.00           C  
ATOM   2444  CD1 PHE A1326      -8.638 336.183  24.460  1.00  0.00           C  
ATOM   2445  CD2 PHE A1326      -7.659 334.719  22.779  1.00  0.00           C  
ATOM   2446  CE1 PHE A1326      -9.901 336.023  23.865  1.00  0.00           C  
ATOM   2447  CE2 PHE A1326      -8.923 334.558  22.183  1.00  0.00           C  
ATOM   2448  CZ  PHE A1326     -10.044 335.210  22.727  1.00  0.00           C  
ATOM   2449  N   LYS A1327      -4.990 332.773  25.184  1.00 43.26           N  
ATOM   2450  CA  LYS A1327      -5.001 331.368  24.867  1.00 45.46           C  
ATOM   2451  C   LYS A1327      -5.328 330.563  26.113  1.00 46.17           C  
ATOM   2452  O   LYS A1327      -6.167 329.684  26.051  1.00 49.48           O  
ATOM   2453  CB  LYS A1327      -3.635 330.967  24.279  1.00  0.00           C  
ATOM   2454  CG  LYS A1327      -3.501 329.457  24.041  1.00  0.00           C  
ATOM   2455  CD  LYS A1327      -2.241 329.089  23.271  1.00  0.00           C  
ATOM   2456  CE  LYS A1327      -2.334 327.610  22.884  1.00  0.00           C  
ATOM   2457  NZ  LYS A1327      -1.158 327.185  22.119  1.00  0.00           N1+
ATOM   2458  N   ILE A1328      -4.693 330.886  27.240  1.00 46.00           N  
ATOM   2459  CA  ILE A1328      -4.992 330.202  28.515  1.00 46.58           C  
ATOM   2460  C   ILE A1328      -6.393 330.478  28.957  1.00 44.98           C  
ATOM   2461  O   ILE A1328      -7.102 329.583  29.413  1.00 46.69           O  
ATOM   2462  CB  ILE A1328      -4.074 330.673  29.658  1.00  0.00           C  
ATOM   2463  CG1 ILE A1328      -4.895 331.227  30.842  1.00  0.00           C  
ATOM   2464  CG2 ILE A1328      -3.048 331.704  29.156  1.00  0.00           C  
ATOM   2465  CD1 ILE A1328      -4.134 331.741  32.075  1.00  0.00           C  
ATOM   2466  N   ILE A1329      -6.790 331.735  28.825  1.00 43.30           N  
ATOM   2467  CA  ILE A1329      -8.138 332.100  29.173  1.00 41.40           C  
ATOM   2468  C   ILE A1329      -9.073 331.205  28.378  1.00 44.59           C  
ATOM   2469  O   ILE A1329      -9.981 330.592  28.944  1.00 49.08           O  
ATOM   2470  CB  ILE A1329      -8.396 333.586  28.923  1.00 40.13           C  
ATOM   2471  CG1 ILE A1329      -7.637 334.403  29.946  1.00 39.85           C  
ATOM   2472  CG2 ILE A1329      -9.872 333.931  29.047  1.00 40.64           C  
ATOM   2473  CD1 ILE A1329      -7.395 335.838  29.543  1.00 38.95           C  
ATOM   2474  N   PHE A1330      -8.855 331.083  27.074  1.00 43.92           N  
ATOM   2475  CA  PHE A1330      -9.814 330.307  26.284  1.00 44.46           C  
ATOM   2476  C   PHE A1330      -9.736 328.793  26.542  1.00 45.99           C  
ATOM   2477  O   PHE A1330     -10.720 328.098  26.357  1.00 43.90           O  
ATOM   2478  CB  PHE A1330      -9.687 330.625  24.782  1.00  0.00           C  
ATOM   2479  CG  PHE A1330      -8.545 330.147  23.877  1.00  0.00           C  
ATOM   2480  CD1 PHE A1330      -8.192 328.802  23.711  1.00  0.00           C  
ATOM   2481  CD2 PHE A1330      -8.050 331.078  22.918  1.00  0.00           C  
ATOM   2482  CE1 PHE A1330      -7.288 328.428  22.727  1.00  0.00           C  
ATOM   2483  CE2 PHE A1330      -7.166 330.690  21.921  1.00  0.00           C  
ATOM   2484  CZ  PHE A1330      -6.757 329.377  21.846  1.00  0.00           C  
ATOM   2485  N   GLU A1331      -8.582 328.283  26.973  1.00 49.33           N  
ATOM   2486  CA  GLU A1331      -8.484 326.868  27.365  1.00 51.32           C  
ATOM   2487  C   GLU A1331      -9.202 326.641  28.679  1.00 54.27           C  
ATOM   2488  O   GLU A1331      -9.965 325.700  28.810  1.00 56.24           O  
ATOM   2489  CB  GLU A1331      -7.034 326.400  27.455  1.00 55.48           C  
ATOM   2490  CG  GLU A1331      -6.356 326.369  26.078  1.00 67.56           C  
ATOM   2491  CD  GLU A1331      -4.841 326.135  26.116  1.00 75.32           C  
ATOM   2492  OE1 GLU A1331      -4.270 325.980  27.230  1.00 86.67           O  
ATOM   2493  OE2 GLU A1331      -4.219 326.112  25.019  1.00 66.62           O1-
ATOM   2494  N   ASN A1332      -9.008 327.542  29.636  1.00 57.23           N  
ATOM   2495  CA  ASN A1332      -9.629 327.424  30.949  1.00 57.19           C  
ATOM   2496  C   ASN A1332     -11.158 327.479  30.908  1.00 53.43           C  
ATOM   2497  O   ASN A1332     -11.814 326.604  31.450  1.00 54.46           O  
ATOM   2498  CB  ASN A1332      -9.088 328.534  31.870  1.00  0.00           C  
ATOM   2499  CG  ASN A1332      -9.426 328.415  33.356  1.00  0.00           C  
ATOM   2500  ND2 ASN A1332      -9.373 329.533  34.077  1.00  0.00           N  
ATOM   2501  OD1 ASN A1332      -9.694 327.338  33.873  1.00  0.00           O  
ATOM   2502  N   ALA A1333     -11.728 328.522  30.317  1.00 53.30           N  
ATOM   2503  CA  ALA A1333     -13.130 328.469  29.893  1.00 53.75           C  
ATOM   2504  C   ALA A1333     -13.075 327.444  28.813  1.00 53.61           C  
ATOM   2505  O   ALA A1333     -11.980 326.956  28.515  1.00 60.81           O  
ATOM   2506  CB  ALA A1333     -13.603 329.823  29.331  1.00  0.00           C  
ATOM   2507  N   GLY A1334     -14.165 327.026  28.212  1.00 47.42           N  
ATOM   2508  CA  GLY A1334     -13.909 325.916  27.276  1.00 52.78           C  
ATOM   2509  C   GLY A1334     -14.337 326.245  25.858  1.00 50.26           C  
ATOM   2510  O   GLY A1334     -15.265 325.661  25.315  1.00 53.98           O  
ATOM   2511  N   LEU A1335     -13.607 327.196  25.283  1.00 45.13           N  
ATOM   2512  CA  LEU A1335     -13.917 327.765  24.004  1.00 44.06           C  
ATOM   2513  C   LEU A1335     -12.832 327.360  23.036  1.00 47.10           C  
ATOM   2514  O   LEU A1335     -11.658 327.702  23.213  1.00 51.23           O  
ATOM   2515  CB  LEU A1335     -13.927 329.304  24.062  1.00  0.00           C  
ATOM   2516  CG  LEU A1335     -15.307 329.462  24.827  1.00  0.00           C  
ATOM   2517  CD1 LEU A1335     -15.644 328.927  26.256  1.00  0.00           C  
ATOM   2518  CD2 LEU A1335     -15.559 330.838  25.054  1.00  0.00           C  
ATOM   2519  N   PRO A1336     -13.201 326.630  21.988  1.00 48.85           N  
ATOM   2520  CA  PRO A1336     -12.186 326.056  21.138  1.00 46.59           C  
ATOM   2521  C   PRO A1336     -11.733 327.007  20.033  1.00 45.24           C  
ATOM   2522  O   PRO A1336     -11.519 326.580  18.897  1.00 46.18           O  
ATOM   2523  CB  PRO A1336     -12.888 324.814  20.597  1.00 47.47           C  
ATOM   2524  CG  PRO A1336     -14.312 325.228  20.472  1.00 48.64           C  
ATOM   2525  CD  PRO A1336     -14.556 326.191  21.600  1.00 50.89           C  
ATOM   2526  N   LEU A1337     -11.581 328.287  20.358  1.00 43.41           N  
ATOM   2527  CA  LEU A1337     -10.849 329.211  19.477  1.00 43.65           C  
ATOM   2528  C   LEU A1337      -9.415 328.729  19.326  1.00 44.04           C  
ATOM   2529  O   LEU A1337      -8.930 327.983  20.177  1.00 43.27           O  
ATOM   2530  CB  LEU A1337     -10.796 330.606  20.066  1.00 43.59           C  
ATOM   2531  CG  LEU A1337     -12.112 331.272  20.414  1.00 46.79           C  
ATOM   2532  CD1 LEU A1337     -11.852 332.694  20.848  1.00 52.14           C  
ATOM   2533  CD2 LEU A1337     -13.053 331.275  19.242  1.00 48.66           C  
ATOM   2534  N   TRP A1338      -8.726 329.074  18.225  1.00 43.25           N  
ATOM   2535  CA  TRP A1338      -7.344 328.630  17.984  1.00 41.48           C  
ATOM   2536  C   TRP A1338      -6.464 329.810  17.584  1.00 40.35           C  
ATOM   2537  O   TRP A1338      -6.736 330.464  16.595  1.00 42.66           O  
ATOM   2538  CB  TRP A1338      -7.295 327.558  16.878  1.00 41.28           C  
ATOM   2539  CG  TRP A1338      -5.939 326.943  16.639  1.00 40.69           C  
ATOM   2540  CD1 TRP A1338      -5.539 325.767  17.174  1.00 41.72           C  
ATOM   2541  CD2 TRP A1338      -4.779 327.450  15.892  1.00 43.53           C  
ATOM   2542  CE2 TRP A1338      -3.739 326.473  15.961  1.00 43.38           C  
ATOM   2543  CE3 TRP A1338      -4.492 328.618  15.142  1.00 44.26           C  
ATOM   2544  NE1 TRP A1338      -4.252 325.484  16.770  1.00 44.69           N  
ATOM   2545  CZ2 TRP A1338      -2.518 326.616  15.278  1.00 45.44           C  
ATOM   2546  CZ3 TRP A1338      -3.266 328.784  14.468  1.00 44.07           C  
ATOM   2547  CH2 TRP A1338      -2.295 327.767  14.503  1.00 43.44           C  
ATOM   2548  N   LEU A1339      -5.364 330.036  18.280  1.00 39.11           N  
ATOM   2549  CA  LEU A1339      -4.340 331.002  17.911  1.00 39.08           C  
ATOM   2550  C   LEU A1339      -2.935 330.440  18.179  1.00 39.32           C  
ATOM   2551  O   LEU A1339      -2.765 329.402  18.814  1.00 42.12           O  
ATOM   2552  CB  LEU A1339      -4.538 332.349  18.630  1.00  0.00           C  
ATOM   2553  CG  LEU A1339      -5.830 333.183  18.449  1.00  0.00           C  
ATOM   2554  CD1 LEU A1339      -6.162 334.011  19.689  1.00  0.00           C  
ATOM   2555  CD2 LEU A1339      -5.726 334.083  17.218  1.00  0.00           C  
ATOM   2556  N   ARG A1340      -1.907 331.117  17.643  1.00 41.10           N  
ATOM   2557  CA  ARG A1340      -0.521 330.643  17.688  1.00 43.84           C  
ATOM   2558  C   ARG A1340       0.442 331.766  18.123  1.00 44.52           C  
ATOM   2559  O   ARG A1340       1.020 332.412  17.247  1.00 41.81           O  
ATOM   2560  CB  ARG A1340      -0.142 330.029  16.320  1.00  0.00           C  
ATOM   2561  CG  ARG A1340       1.174 329.223  16.329  1.00  0.00           C  
ATOM   2562  CD  ARG A1340       1.579 328.744  14.926  1.00  0.00           C  
ATOM   2563  NE  ARG A1340       2.616 327.694  14.926  1.00  0.00           N  
ATOM   2564  CZ  ARG A1340       3.866 327.735  15.417  1.00  0.00           C  
ATOM   2565  NH1 ARG A1340       4.333 328.802  16.074  1.00  0.00           N1+
ATOM   2566  NH2 ARG A1340       4.672 326.686  15.230  1.00  0.00           N1+
ATOM   2567  N   PRO A1341       0.642 331.963  19.447  1.00 44.92           N  
ATOM   2568  CA  PRO A1341       1.718 332.843  19.935  1.00 45.34           C  
ATOM   2569  C   PRO A1341       3.104 332.229  19.658  1.00 44.51           C  
ATOM   2570  O   PRO A1341       3.509 331.313  20.374  1.00 53.15           O  
ATOM   2571  CB  PRO A1341       1.424 332.973  21.441  1.00 46.66           C  
ATOM   2572  CG  PRO A1341       0.668 331.705  21.820  1.00 47.05           C  
ATOM   2573  CD  PRO A1341      -0.083 331.316  20.548  1.00 46.33           C  
ATOM   2574  N   TYR A1342       3.800 332.697  18.614  1.00 45.54           N  
ATOM   2575  CA  TYR A1342       5.191 332.309  18.386  1.00 43.71           C  
ATOM   2576  C   TYR A1342       6.118 333.020  19.391  1.00 41.52           C  
ATOM   2577  O   TYR A1342       5.873 334.176  19.752  1.00 44.48           O  
ATOM   2578  CB  TYR A1342       5.594 332.486  16.903  1.00 44.61           C  
ATOM   2579  CG  TYR A1342       5.341 333.827  16.231  1.00 44.36           C  
ATOM   2580  CD1 TYR A1342       6.237 334.896  16.429  1.00 44.57           C  
ATOM   2581  CD2 TYR A1342       4.247 333.992  15.353  1.00 43.26           C  
ATOM   2582  CE1 TYR A1342       6.054 336.114  15.745  1.00 43.90           C  
ATOM   2583  CE2 TYR A1342       4.073 335.205  14.659  1.00 41.11           C  
ATOM   2584  CZ  TYR A1342       4.986 336.261  14.841  1.00 44.80           C  
ATOM   2585  OH  TYR A1342       4.840 337.425  14.147  1.00 47.71           O  
ATOM   2586  N   GLU A1343       7.139 332.294  19.861  1.00 39.85           N  
ATOM   2587  CA  GLU A1343       8.112 332.780  20.834  1.00 41.27           C  
ATOM   2588  C   GLU A1343       8.989 333.891  20.240  1.00 38.68           C  
ATOM   2589  O   GLU A1343       9.429 333.781  19.092  1.00 39.72           O  
ATOM   2590  CB  GLU A1343       8.970 331.608  21.360  1.00  0.00           C  
ATOM   2591  CG  GLU A1343       8.193 330.582  22.218  1.00  0.00           C  
ATOM   2592  CD  GLU A1343       7.620 331.159  23.516  1.00  0.00           C  
ATOM   2593  OE1 GLU A1343       8.272 332.059  24.092  1.00  0.00           O  
ATOM   2594  OE2 GLU A1343       6.539 330.686  23.929  1.00  0.00           O1-
ATOM   2595  N   ILE A1344       9.209 334.928  21.048  1.00 37.45           N  
ATOM   2596  CA  ILE A1344       9.934 336.134  20.687  1.00 41.36           C  
ATOM   2597  C   ILE A1344      11.125 336.235  21.646  1.00 45.38           C  
ATOM   2598  O   ILE A1344      10.963 336.032  22.852  1.00 49.50           O  
ATOM   2599  CB  ILE A1344       9.073 337.417  20.923  1.00 44.28           C  
ATOM   2600  CG1 ILE A1344       7.637 337.301  20.374  1.00 47.71           C  
ATOM   2601  CG2 ILE A1344       9.755 338.705  20.406  1.00 44.62           C  
ATOM   2602  CD1 ILE A1344       7.548 337.135  18.862  1.00 49.64           C  
ATOM   2603  N   LEU A1345      12.278 336.600  21.096  1.00 48.91           N  
ATOM   2604  CA  LEU A1345      13.412 337.123  21.831  1.00 50.91           C  
ATOM   2605  C   LEU A1345      13.558 338.581  21.397  1.00 53.30           C  
ATOM   2606  O   LEU A1345      13.427 338.872  20.207  1.00 60.39           O  
ATOM   2607  CB  LEU A1345      14.665 336.318  21.435  1.00 53.08           C  
ATOM   2608  CG  LEU A1345      15.962 336.670  22.191  1.00 60.00           C  
ATOM   2609  CD1 LEU A1345      15.851 336.335  23.695  1.00 65.16           C  
ATOM   2610  CD2 LEU A1345      17.178 336.025  21.495  1.00 60.34           C  
ATOM   2611  N   VAL A1346      13.876 339.455  22.347  1.00 50.86           N  
ATOM   2612  CA  VAL A1346      14.358 340.793  22.058  1.00 48.76           C  
ATOM   2613  C   VAL A1346      15.827 340.785  22.525  1.00 49.72           C  
ATOM   2614  O   VAL A1346      16.117 340.204  23.573  1.00 52.05           O  
ATOM   2615  CB  VAL A1346      13.554 341.880  22.820  1.00 47.30           C  
ATOM   2616  CG1 VAL A1346      13.904 343.289  22.324  1.00 45.89           C  
ATOM   2617  CG2 VAL A1346      12.034 341.680  22.675  1.00 48.03           C  
ATOM   2618  N   THR A1347      16.694 341.346  21.681  1.00 53.01           N  
ATOM   2619  CA  THR A1347      18.144 341.380  21.864  1.00 57.16           C  
ATOM   2620  C   THR A1347      18.636 342.795  22.131  1.00 58.47           C  
ATOM   2621  O   THR A1347      19.517 342.995  22.956  1.00 61.47           O  
ATOM   2622  CB  THR A1347      18.863 340.710  20.678  1.00  0.00           C  
ATOM   2623  CG2 THR A1347      20.392 340.743  20.796  1.00  0.00           C  
ATOM   2624  OG1 THR A1347      18.437 339.347  20.584  1.00  0.00           O  
ATOM   2625  N   GLY A1348      18.062 343.768  21.433  1.00 55.35           N  
ATOM   2626  CA  GLY A1348      18.318 345.181  21.709  1.00 52.84           C  
ATOM   2627  C   GLY A1348      17.032 345.936  21.409  1.00 52.54           C  
ATOM   2628  O   GLY A1348      16.053 345.326  20.949  1.00 51.43           O  
ATOM   2629  N   SER A1349      17.029 347.256  21.604  1.00 51.24           N  
ATOM   2630  CA  SER A1349      15.858 348.049  21.187  1.00 49.74           C  
ATOM   2631  C   SER A1349      15.688 348.017  19.669  1.00 55.31           C  
ATOM   2632  O   SER A1349      14.602 348.314  19.171  1.00 53.19           O  
ATOM   2633  CB  SER A1349      15.965 349.507  21.672  1.00  0.00           C  
ATOM   2634  OG  SER A1349      16.382 350.351  20.592  1.00  0.00           O  
ATOM   2635  N   ASN A1350      16.716 347.613  18.900  1.00 64.13           N  
ATOM   2636  CA  ASN A1350      16.673 347.469  17.444  1.00 62.77           C  
ATOM   2637  C   ASN A1350      17.054 346.045  17.004  1.00 58.55           C  
ATOM   2638  O   ASN A1350      17.544 345.894  15.885  1.00 54.82           O  
ATOM   2639  CB  ASN A1350      17.601 348.523  16.784  1.00  0.00           C  
ATOM   2640  CG  ASN A1350      17.123 349.958  16.975  1.00  0.00           C  
ATOM   2641  ND2 ASN A1350      18.033 350.891  17.232  1.00  0.00           N  
ATOM   2642  OD1 ASN A1350      15.936 350.238  16.858  1.00  0.00           O  
ATOM   2643  N   SER A1351      16.833 345.006  17.824  1.00 53.50           N  
ATOM   2644  CA  SER A1351      17.129 343.630  17.405  1.00 51.15           C  
ATOM   2645  C   SER A1351      16.404 342.575  18.255  1.00 52.81           C  
ATOM   2646  O   SER A1351      15.969 342.860  19.371  1.00 53.49           O  
ATOM   2647  CB  SER A1351      18.660 343.414  17.348  1.00 52.43           C  
ATOM   2648  OG  SER A1351      19.298 343.687  18.587  1.00 58.90           O  
ATOM   2649  N   GLY A1352      16.309 341.349  17.731  1.00 52.95           N  
ATOM   2650  CA  GLY A1352      15.652 340.240  18.410  1.00 50.65           C  
ATOM   2651  C   GLY A1352      15.614 339.046  17.454  1.00 51.63           C  
ATOM   2652  O   GLY A1352      16.179 339.101  16.357  1.00 49.00           O  
ATOM   2653  N   ILE A1353      14.932 337.971  17.861  1.00 49.31           N  
ATOM   2654  CA  ILE A1353      14.648 336.808  17.019  1.00 46.79           C  
ATOM   2655  C   ILE A1353      13.198 336.362  17.294  1.00 47.31           C  
ATOM   2656  O   ILE A1353      12.655 336.631  18.365  1.00 48.10           O  
ATOM   2657  CB  ILE A1353      15.664 335.609  17.194  1.00  0.00           C  
ATOM   2658  CG1 ILE A1353      15.240 334.428  18.117  1.00  0.00           C  
ATOM   2659  CG2 ILE A1353      17.103 336.090  17.493  1.00  0.00           C  
ATOM   2660  CD1 ILE A1353      16.292 333.318  18.265  1.00  0.00           C  
ATOM   2661  N   ILE A1354      12.620 335.690  16.308  1.00 47.07           N  
ATOM   2662  CA  ILE A1354      11.275 335.151  16.291  1.00 47.87           C  
ATOM   2663  C   ILE A1354      11.375 333.653  15.965  1.00 49.94           C  
ATOM   2664  O   ILE A1354      12.167 333.266  15.104  1.00 52.94           O  
ATOM   2665  CB  ILE A1354      10.447 335.919  15.207  1.00 50.73           C  
ATOM   2666  CG1 ILE A1354       9.800 337.175  15.822  1.00 52.11           C  
ATOM   2667  CG2 ILE A1354       9.399 335.115  14.415  1.00 57.38           C  
ATOM   2668  CD1 ILE A1354       9.254 338.169  14.786  1.00 56.08           C  
ATOM   2669  N   GLU A1355      10.554 332.839  16.632  1.00 46.64           N  
ATOM   2670  CA  GLU A1355      10.289 331.453  16.265  1.00 48.15           C  
ATOM   2671  C   GLU A1355       9.491 331.404  14.947  1.00 47.94           C  
ATOM   2672  O   GLU A1355       8.455 332.065  14.845  1.00 54.40           O  
ATOM   2673  CB  GLU A1355       9.520 330.803  17.432  1.00 54.42           C  
ATOM   2674  CG  GLU A1355       9.083 329.339  17.222  1.00 58.87           C  
ATOM   2675  CD  GLU A1355       8.067 328.915  18.282  1.00 60.02           C  
ATOM   2676  OE1 GLU A1355       6.862 329.134  18.032  1.00 68.85           O  
ATOM   2677  OE2 GLU A1355       8.504 328.401  19.333  1.00 55.37           O1-
ATOM   2678  N   TYR A1356       9.967 330.626  13.969  1.00 49.32           N  
ATOM   2679  CA  TYR A1356       9.268 330.451  12.697  1.00 50.83           C  
ATOM   2680  C   TYR A1356       8.047 329.526  12.870  1.00 50.20           C  
ATOM   2681  O   TYR A1356       8.179 328.452  13.460  1.00 46.84           O  
ATOM   2682  CB  TYR A1356      10.255 329.906  11.645  1.00  0.00           C  
ATOM   2683  CG  TYR A1356       9.714 329.863  10.225  1.00  0.00           C  
ATOM   2684  CD1 TYR A1356       9.622 331.049   9.472  1.00  0.00           C  
ATOM   2685  CD2 TYR A1356       9.299 328.645   9.647  1.00  0.00           C  
ATOM   2686  CE1 TYR A1356       9.112 331.023   8.162  1.00  0.00           C  
ATOM   2687  CE2 TYR A1356       8.782 328.620   8.336  1.00  0.00           C  
ATOM   2688  CZ  TYR A1356       8.679 329.813   7.595  1.00  0.00           C  
ATOM   2689  OH  TYR A1356       8.151 329.812   6.337  1.00  0.00           O  
ATOM   2690  N   VAL A1357       6.890 329.942  12.341  1.00 52.33           N  
ATOM   2691  CA  VAL A1357       5.693 329.113  12.230  1.00 53.16           C  
ATOM   2692  C   VAL A1357       5.911 328.077  11.112  1.00 57.76           C  
ATOM   2693  O   VAL A1357       6.186 328.466   9.978  1.00 59.68           O  
ATOM   2694  CB  VAL A1357       4.438 329.975  11.897  1.00 52.00           C  
ATOM   2695  CG1 VAL A1357       3.164 329.172  11.552  1.00 56.80           C  
ATOM   2696  CG2 VAL A1357       4.143 330.976  13.030  1.00 51.93           C  
ATOM   2697  N   ASN A1358       5.804 326.789  11.450  1.00 62.47           N  
ATOM   2698  CA  ASN A1358       5.971 325.679  10.511  1.00 63.99           C  
ATOM   2699  C   ASN A1358       4.858 325.636   9.448  1.00 61.97           C  
ATOM   2700  O   ASN A1358       3.702 325.921   9.760  1.00 63.05           O  
ATOM   2701  CB  ASN A1358       6.094 324.323  11.258  1.00  0.00           C  
ATOM   2702  CG  ASN A1358       4.847 323.875  12.036  1.00  0.00           C  
ATOM   2703  ND2 ASN A1358       4.180 322.817  11.592  1.00  0.00           N  
ATOM   2704  OD1 ASN A1358       4.505 324.460  13.061  1.00  0.00           O  
ATOM   2705  N   ASP A1359       5.256 325.235   8.232  1.00 60.23           N  
ATOM   2706  CA  ASP A1359       4.436 324.936   7.049  1.00 61.32           C  
ATOM   2707  C   ASP A1359       3.291 325.923   6.793  1.00 61.98           C  
ATOM   2708  O   ASP A1359       2.118 325.561   6.906  1.00 64.53           O  
ATOM   2709  CB  ASP A1359       3.956 323.465   6.951  1.00  0.00           C  
ATOM   2710  CG  ASP A1359       5.062 322.416   6.965  1.00  0.00           C  
ATOM   2711  OD1 ASP A1359       6.247 322.803   7.036  1.00  0.00           O  
ATOM   2712  OD2 ASP A1359       4.717 321.222   6.844  1.00  0.00           O1-
ATOM   2713  N   THR A1360       3.665 327.156   6.446  1.00 60.89           N  
ATOM   2714  CA  THR A1360       2.725 328.220   6.171  1.00 65.23           C  
ATOM   2715  C   THR A1360       3.298 329.163   5.096  1.00 63.58           C  
ATOM   2716  O   THR A1360       4.519 329.289   4.955  1.00 64.62           O  
ATOM   2717  CB  THR A1360       2.383 328.989   7.481  1.00  0.00           C  
ATOM   2718  CG2 THR A1360       3.574 329.727   8.109  1.00  0.00           C  
ATOM   2719  OG1 THR A1360       1.388 329.964   7.265  1.00  0.00           O  
ATOM   2720  N   CYS A1361       2.385 329.814   4.377  1.00 64.71           N  
ATOM   2721  CA  CYS A1361       2.648 330.928   3.482  1.00 69.16           C  
ATOM   2722  C   CYS A1361       1.787 332.093   3.981  1.00 68.12           C  
ATOM   2723  O   CYS A1361       0.735 331.846   4.581  1.00 67.44           O  
ATOM   2724  CB  CYS A1361       2.226 330.595   2.036  1.00  0.00           C  
ATOM   2725  SG  CYS A1361       3.310 329.338   1.303  1.00  0.00           S  
ATOM   2726  N   SER A1362       2.181 333.334   3.659  1.00 68.14           N  
ATOM   2727  CA  SER A1362       1.272 334.479   3.719  1.00 67.72           C  
ATOM   2728  C   SER A1362       0.123 334.278   2.712  1.00 69.83           C  
ATOM   2729  O   SER A1362       0.355 333.689   1.652  1.00 73.91           O  
ATOM   2730  CB  SER A1362       2.059 335.792   3.556  1.00 67.36           C  
ATOM   2731  OG  SER A1362       2.708 335.906   2.303  1.00 68.33           O  
ATOM   2732  N   VAL A1363      -1.094 334.710   3.059  1.00 74.34           N  
ATOM   2733  CA  VAL A1363      -2.307 334.489   2.265  1.00 77.45           C  
ATOM   2734  C   VAL A1363      -2.170 335.046   0.829  1.00 77.76           C  
ATOM   2735  O   VAL A1363      -2.522 334.359  -0.131  1.00 86.33           O  
ATOM   2736  CB  VAL A1363      -3.558 335.086   2.981  1.00  0.00           C  
ATOM   2737  CG1 VAL A1363      -4.825 335.238   2.110  1.00  0.00           C  
ATOM   2738  CG2 VAL A1363      -3.910 334.269   4.239  1.00  0.00           C  
ATOM   2739  N   ASP A1364      -1.564 336.237   0.714  1.00 79.41           N  
ATOM   2740  CA  ASP A1364      -1.168 336.859  -0.551  1.00 79.73           C  
ATOM   2741  C   ASP A1364      -0.215 335.953  -1.367  1.00 73.19           C  
ATOM   2742  O   ASP A1364      -0.480 335.681  -2.539  1.00 71.66           O  
ATOM   2743  CB  ASP A1364      -0.549 338.256  -0.294  1.00  0.00           C  
ATOM   2744  CG  ASP A1364      -0.196 339.061  -1.549  1.00  0.00           C  
ATOM   2745  OD1 ASP A1364      -0.867 338.870  -2.585  1.00  0.00           O  
ATOM   2746  OD2 ASP A1364       0.685 339.936  -1.423  1.00  0.00           O1-
ATOM   2747  N   SER A1365       0.856 335.467  -0.724  1.00 69.30           N  
ATOM   2748  CA  SER A1365       1.862 334.602  -1.341  1.00 79.69           C  
ATOM   2749  C   SER A1365       1.287 333.232  -1.755  1.00 82.22           C  
ATOM   2750  O   SER A1365       1.612 332.750  -2.839  1.00 90.36           O  
ATOM   2751  CB  SER A1365       3.080 334.489  -0.406  1.00  0.00           C  
ATOM   2752  OG  SER A1365       4.200 333.848  -0.992  1.00  0.00           O  
ATOM   2753  N   LEU A1366       0.395 332.663  -0.933  1.00 82.58           N  
ATOM   2754  CA  LEU A1366      -0.328 331.418  -1.196  1.00 82.67           C  
ATOM   2755  C   LEU A1366      -1.146 331.492  -2.501  1.00 82.13           C  
ATOM   2756  O   LEU A1366      -0.965 330.652  -3.385  1.00101.59           O  
ATOM   2757  CB  LEU A1366      -1.201 331.086   0.040  1.00  0.00           C  
ATOM   2758  CG  LEU A1366      -1.955 329.738  -0.002  1.00  0.00           C  
ATOM   2759  CD1 LEU A1366      -0.996 328.532  -0.069  1.00  0.00           C  
ATOM   2760  CD2 LEU A1366      -2.946 329.630   1.175  1.00  0.00           C  
ATOM   2761  N   LYS A1367      -1.982 332.534  -2.618  1.00 81.25           N  
ATOM   2762  CA  LYS A1367      -2.783 332.835  -3.806  1.00 85.02           C  
ATOM   2763  C   LYS A1367      -1.912 333.060  -5.053  1.00 86.76           C  
ATOM   2764  O   LYS A1367      -2.176 332.464  -6.094  1.00 93.32           O  
ATOM   2765  CB  LYS A1367      -3.659 334.066  -3.514  1.00 86.95           C  
ATOM   2766  CG  LYS A1367      -4.768 333.791  -2.483  1.00 84.18           C  
ATOM   2767  CD  LYS A1367      -5.345 335.064  -1.843  1.00 79.14           C  
ATOM   2768  CE  LYS A1367      -5.839 336.112  -2.852  1.00 80.56           C  
ATOM   2769  NZ  LYS A1367      -6.654 337.138  -2.185  1.00 79.49           N1+
ATOM   2770  N   ARG A1368      -0.858 333.873  -4.893  1.00 82.59           N  
ATOM   2771  CA  ARG A1368       0.168 334.162  -5.893  1.00 83.60           C  
ATOM   2772  C   ARG A1368       0.850 332.892  -6.443  1.00 87.03           C  
ATOM   2773  O   ARG A1368       0.919 332.731  -7.660  1.00 93.74           O  
ATOM   2774  CB  ARG A1368       1.155 335.179  -5.271  1.00  0.00           C  
ATOM   2775  CG  ARG A1368       2.536 335.347  -5.928  1.00  0.00           C  
ATOM   2776  CD  ARG A1368       3.385 336.392  -5.182  1.00  0.00           C  
ATOM   2777  NE  ARG A1368       4.802 336.340  -5.577  1.00  0.00           N  
ATOM   2778  CZ  ARG A1368       5.787 335.637  -4.988  1.00  0.00           C  
ATOM   2779  NH1 ARG A1368       5.582 334.875  -3.904  1.00  0.00           N1+
ATOM   2780  NH2 ARG A1368       7.017 335.702  -5.504  1.00  0.00           N1+
ATOM   2781  N   LYS A1369       1.330 332.019  -5.548  1.00 89.63           N  
ATOM   2782  CA  LYS A1369       2.016 330.773  -5.894  1.00 89.89           C  
ATOM   2783  C   LYS A1369       1.120 329.773  -6.642  1.00 86.48           C  
ATOM   2784  O   LYS A1369       1.569 329.168  -7.613  1.00 89.81           O  
ATOM   2785  CB  LYS A1369       2.605 330.138  -4.618  1.00  0.00           C  
ATOM   2786  CG  LYS A1369       3.866 330.858  -4.107  1.00  0.00           C  
ATOM   2787  CD  LYS A1369       4.266 330.408  -2.693  1.00  0.00           C  
ATOM   2788  CE  LYS A1369       5.605 331.013  -2.242  1.00  0.00           C  
ATOM   2789  NZ  LYS A1369       5.926 330.657  -0.851  1.00  0.00           N1+
ATOM   2790  N   PHE A1370      -0.124 329.617  -6.179  1.00 91.20           N  
ATOM   2791  CA  PHE A1370      -1.084 328.678  -6.761  1.00 92.51           C  
ATOM   2792  C   PHE A1370      -1.789 329.198  -8.032  1.00 89.22           C  
ATOM   2793  O   PHE A1370      -2.262 328.385  -8.823  1.00 82.84           O  
ATOM   2794  CB  PHE A1370      -2.112 328.260  -5.683  1.00  0.00           C  
ATOM   2795  CG  PHE A1370      -1.716 327.091  -4.796  1.00  0.00           C  
ATOM   2796  CD1 PHE A1370      -0.743 327.241  -3.785  1.00  0.00           C  
ATOM   2797  CD2 PHE A1370      -2.261 325.810  -5.035  1.00  0.00           C  
ATOM   2798  CE1 PHE A1370      -0.376 326.150  -3.009  1.00  0.00           C  
ATOM   2799  CE2 PHE A1370      -1.883 324.732  -4.245  1.00  0.00           C  
ATOM   2800  CZ  PHE A1370      -0.948 324.904  -3.233  1.00  0.00           C  
ATOM   2801  N   GLY A1371      -1.933 330.529  -8.171  1.00 88.76           N  
ATOM   2802  CA  GLY A1371      -2.833 331.193  -9.076  1.00 91.10           C  
ATOM   2803  C   GLY A1371      -4.300 330.824  -8.784  1.00 94.45           C  
ATOM   2804  O   GLY A1371      -5.164 331.034  -9.625  1.00 99.26           O  
ATOM   2805  N   ALA A1372      -4.583 330.290  -7.597  1.00 94.00           N  
ATOM   2806  CA  ALA A1372      -5.938 329.877  -7.224  1.00 96.28           C  
ATOM   2807  C   ALA A1372      -6.624 330.876  -6.292  1.00 92.03           C  
ATOM   2808  O   ALA A1372      -5.996 331.775  -5.745  1.00 95.29           O  
ATOM   2809  CB  ALA A1372      -5.868 328.498  -6.542  1.00  0.00           C  
ATOM   2810  N   ASP A1373      -7.933 330.718  -6.143  1.00 88.83           N  
ATOM   2811  CA  ASP A1373      -8.686 331.334  -5.047  1.00 85.90           C  
ATOM   2812  C   ASP A1373      -8.453 330.498  -3.791  1.00 89.14           C  
ATOM   2813  O   ASP A1373      -8.273 329.282  -3.858  1.00 90.96           O  
ATOM   2814  CB  ASP A1373     -10.191 331.423  -5.363  1.00  0.00           C  
ATOM   2815  CG  ASP A1373     -10.561 332.079  -6.696  1.00  0.00           C  
ATOM   2816  OD1 ASP A1373     -10.652 331.330  -7.695  1.00  0.00           O  
ATOM   2817  OD2 ASP A1373     -10.705 333.319  -6.696  1.00  0.00           O1-
ATOM   2818  N   SER A1374      -8.506 331.149  -2.640  1.00 82.64           N  
ATOM   2819  CA  SER A1374      -8.221 330.490  -1.368  1.00 77.06           C  
ATOM   2820  C   SER A1374      -8.959 329.144  -1.204  1.00 73.24           C  
ATOM   2821  O   SER A1374      -8.378 328.122  -0.804  1.00 65.45           O  
ATOM   2822  CB  SER A1374      -8.613 331.449  -0.228  1.00  0.00           C  
ATOM   2823  OG  SER A1374      -8.368 330.825   1.039  1.00  0.00           O  
ATOM   2824  N   ILE A1375     -10.254 329.167  -1.510  1.00 72.85           N  
ATOM   2825  CA  ILE A1375     -11.077 327.969  -1.485  1.00 66.56           C  
ATOM   2826  C   ILE A1375     -10.549 326.917  -2.458  1.00 73.34           C  
ATOM   2827  O   ILE A1375     -10.387 325.753  -2.100  1.00 71.58           O  
ATOM   2828  CB  ILE A1375     -12.536 328.335  -1.815  1.00  0.00           C  
ATOM   2829  CG1 ILE A1375     -13.437 327.083  -1.827  1.00  0.00           C  
ATOM   2830  CG2 ILE A1375     -12.626 329.104  -3.145  1.00  0.00           C  
ATOM   2831  CD1 ILE A1375     -14.931 327.268  -2.138  1.00  0.00           C  
ATOM   2832  N   SER A1376     -10.277 327.331  -3.694  1.00 78.65           N  
ATOM   2833  CA  SER A1376      -9.717 326.417  -4.696  1.00 80.60           C  
ATOM   2834  C   SER A1376      -8.427 325.785  -4.171  1.00 76.24           C  
ATOM   2835  O   SER A1376      -8.186 324.586  -4.358  1.00 75.62           O  
ATOM   2836  CB  SER A1376      -9.452 327.144  -6.027  1.00  0.00           C  
ATOM   2837  OG  SER A1376      -9.041 326.201  -7.024  1.00  0.00           O  
ATOM   2838  N   THR A1377      -7.604 326.590  -3.516  1.00 69.45           N  
ATOM   2839  CA  THR A1377      -6.384 326.076  -2.928  1.00 69.60           C  
ATOM   2840  C   THR A1377      -6.694 325.081  -1.798  1.00 68.05           C  
ATOM   2841  O   THR A1377      -6.058 324.023  -1.705  1.00 66.99           O  
ATOM   2842  CB  THR A1377      -5.502 327.227  -2.410  1.00  0.00           C  
ATOM   2843  CG2 THR A1377      -4.206 326.749  -1.743  1.00  0.00           C  
ATOM   2844  OG1 THR A1377      -5.168 328.087  -3.504  1.00  0.00           O  
ATOM   2845  N   ILE A1378      -7.669 325.407  -0.953  1.00 67.36           N  
ATOM   2846  CA  ILE A1378      -8.122 324.436   0.071  1.00 71.10           C  
ATOM   2847  C   ILE A1378      -8.531 323.104  -0.548  1.00 71.65           C  
ATOM   2848  O   ILE A1378      -8.131 322.021  -0.082  1.00 70.33           O  
ATOM   2849  CB  ILE A1378      -9.334 324.971   0.856  1.00  0.00           C  
ATOM   2850  CG1 ILE A1378     -10.524 323.991   0.784  1.00  0.00           C  
ATOM   2851  CG2 ILE A1378      -9.733 326.375   0.369  1.00  0.00           C  
ATOM   2852  CD1 ILE A1378     -11.821 324.369   1.518  1.00  0.00           C  
ATOM   2853  N   PHE A1379      -9.353 323.201  -1.592  1.00 73.36           N  
ATOM   2854  CA  PHE A1379      -9.854 322.027  -2.299  1.00 72.21           C  
ATOM   2855  C   PHE A1379      -8.700 321.244  -2.938  1.00 74.33           C  
ATOM   2856  O   PHE A1379      -8.674 320.020  -2.865  1.00 77.14           O  
ATOM   2857  CB  PHE A1379     -10.905 322.435  -3.349  1.00  0.00           C  
ATOM   2858  CG  PHE A1379     -12.336 322.466  -2.860  1.00  0.00           C  
ATOM   2859  CD1 PHE A1379     -12.696 323.320  -1.802  1.00  0.00           C  
ATOM   2860  CD2 PHE A1379     -13.305 321.644  -3.459  1.00  0.00           C  
ATOM   2861  CE1 PHE A1379     -14.026 323.357  -1.349  1.00  0.00           C  
ATOM   2862  CE2 PHE A1379     -14.636 321.680  -3.006  1.00  0.00           C  
ATOM   2863  CZ  PHE A1379     -14.996 322.536  -1.950  1.00  0.00           C  
ATOM   2864  N   ASN A1380      -7.736 321.946  -3.537  1.00 71.67           N  
ATOM   2865  CA  ASN A1380      -6.543 321.282  -4.066  1.00 73.47           C  
ATOM   2866  C   ASN A1380      -5.747 320.584  -2.975  1.00 69.57           C  
ATOM   2867  O   ASN A1380      -5.339 319.441  -3.144  1.00 74.92           O  
ATOM   2868  CB  ASN A1380      -5.604 322.271  -4.782  1.00  0.00           C  
ATOM   2869  CG  ASN A1380      -5.167 321.897  -6.198  1.00  0.00           C  
ATOM   2870  ND2 ASN A1380      -4.031 321.215  -6.317  1.00  0.00           N  
ATOM   2871  OD1 ASN A1380      -5.808 322.243  -7.183  1.00  0.00           O  
ATOM   2872  N   ILE A1381      -5.512 321.281  -1.876  1.00 71.52           N  
ATOM   2873  CA  ILE A1381      -4.533 320.820  -0.882  1.00 75.06           C  
ATOM   2874  C   ILE A1381      -5.091 319.862   0.127  1.00 74.13           C  
ATOM   2875  O   ILE A1381      -4.325 319.155   0.768  1.00 68.96           O  
ATOM   2876  CB  ILE A1381      -3.873 322.006  -0.153  1.00  0.00           C  
ATOM   2877  CG1 ILE A1381      -4.916 322.838   0.621  1.00  0.00           C  
ATOM   2878  CG2 ILE A1381      -3.072 322.881  -1.133  1.00  0.00           C  
ATOM   2879  CD1 ILE A1381      -4.427 324.062   1.411  1.00  0.00           C  
ATOM   2880  N   VAL A1382      -6.413 319.840   0.275  1.00 75.44           N  
ATOM   2881  CA  VAL A1382      -7.051 318.977   1.287  1.00 78.45           C  
ATOM   2882  C   VAL A1382      -8.026 317.975   0.721  1.00 74.91           C  
ATOM   2883  O   VAL A1382      -8.046 316.823   1.143  1.00 74.45           O  
ATOM   2884  CB  VAL A1382      -7.757 319.837   2.352  1.00  0.00           C  
ATOM   2885  CG1 VAL A1382      -9.200 320.091   1.911  1.00  0.00           C  
ATOM   2886  CG2 VAL A1382      -7.771 319.161   3.730  1.00  0.00           C  
ATOM   2887  N   PHE A1383      -8.826 318.420  -0.233  1.00 70.34           N  
ATOM   2888  CA  PHE A1383      -9.723 317.528  -0.939  1.00 71.36           C  
ATOM   2889  C   PHE A1383     -11.166 318.199  -1.087  1.00 77.86           C  
ATOM   2890  O   PHE A1383     -11.309 319.161  -1.831  1.00 80.58           O  
ATOM   2891  CB  PHE A1383      -9.957 316.262  -0.094  1.00  0.00           C  
ATOM   2892  CG  PHE A1383     -10.879 315.231  -0.706  1.00  0.00           C  
ATOM   2893  CD1 PHE A1383     -12.058 314.859  -0.035  1.00  0.00           C  
ATOM   2894  CD2 PHE A1383     -10.561 314.644  -1.943  1.00  0.00           C  
ATOM   2895  CE1 PHE A1383     -12.920 313.906  -0.604  1.00  0.00           C  
ATOM   2896  CE2 PHE A1383     -11.423 313.690  -2.512  1.00  0.00           C  
ATOM   2897  CZ  PHE A1383     -12.603 313.321  -1.842  1.00  0.00           C  
ATOM   2898  N   SER A1384     -12.234 317.647  -0.432  1.00 31.02           N  
ATOM   2899  CA  SER A1384     -13.699 317.651  -0.722  1.00 32.28           C  
ATOM   2900  C   SER A1384     -14.621 316.726   0.193  1.00 31.44           C  
ATOM   2901  O   SER A1384     -15.772 316.511  -0.168  1.00 32.07           O  
ATOM   2902  CB  SER A1384     -13.916 317.318  -2.225  1.00  0.00           C  
ATOM   2903  OG  SER A1384     -13.663 318.459  -3.029  1.00  0.00           O  
ATOM   2904  N   ASP A1385     -14.142 316.215   1.356  1.00 31.02           N  
ATOM   2905  CA  ASP A1385     -14.779 315.390   2.431  1.00 30.54           C  
ATOM   2906  C   ASP A1385     -13.831 315.311   3.682  1.00 30.29           C  
ATOM   2907  O   ASP A1385     -14.209 315.741   4.767  1.00 30.82           O  
ATOM   2908  CB  ASP A1385     -15.213 313.977   1.993  1.00  0.00           C  
ATOM   2909  CG  ASP A1385     -16.133 313.269   2.982  1.00  0.00           C  
ATOM   2910  OD1 ASP A1385     -16.880 313.977   3.691  1.00  0.00           O  
ATOM   2911  OD2 ASP A1385     -16.132 312.025   2.931  1.00  0.00           O1-
ATOM   2912  N   TYR A1386     -12.515 315.115   3.436  1.00 27.98           N  
ATOM   2913  CA  TYR A1386     -11.338 315.371   4.323  1.00 27.56           C  
ATOM   2914  C   TYR A1386     -11.201 316.832   4.893  1.00 27.51           C  
ATOM   2915  O   TYR A1386     -11.431 316.987   6.089  1.00 28.08           O  
ATOM   2916  CB  TYR A1386     -10.107 314.718   3.626  1.00  0.00           C  
ATOM   2917  CG  TYR A1386      -8.647 315.016   3.951  1.00  0.00           C  
ATOM   2918  CD1 TYR A1386      -7.677 314.593   3.012  1.00  0.00           C  
ATOM   2919  CD2 TYR A1386      -8.207 315.653   5.133  1.00  0.00           C  
ATOM   2920  CE1 TYR A1386      -6.309 314.859   3.209  1.00  0.00           C  
ATOM   2921  CE2 TYR A1386      -6.837 315.929   5.320  1.00  0.00           C  
ATOM   2922  CZ  TYR A1386      -5.890 315.544   4.360  1.00  0.00           C  
ATOM   2923  OH  TYR A1386      -4.570 315.825   4.539  1.00  0.00           O  
ATOM   2924  N   ILE A1387     -10.953 317.868   4.043  1.00 63.18           N  
ATOM   2925  CA  ILE A1387     -11.375 319.328   4.003  1.00 61.39           C  
ATOM   2926  C   ILE A1387     -12.157 319.858   5.192  1.00 63.52           C  
ATOM   2927  O   ILE A1387     -11.947 320.994   5.647  1.00 69.57           O  
ATOM   2928  CB  ILE A1387     -12.271 319.323   2.751  1.00  0.00           C  
ATOM   2929  CG1 ILE A1387     -12.632 320.759   2.316  1.00  0.00           C  
ATOM   2930  CG2 ILE A1387     -13.533 318.472   2.977  1.00  0.00           C  
ATOM   2931  CD1 ILE A1387     -13.258 320.960   0.927  1.00  0.00           C  
ATOM   2932  N   PHE A1388     -13.072 319.042   5.696  1.00 63.01           N  
ATOM   2933  CA  PHE A1388     -13.952 319.491   6.782  1.00 62.39           C  
ATOM   2934  C   PHE A1388     -13.156 319.830   8.044  1.00 57.63           C  
ATOM   2935  O   PHE A1388     -13.437 320.818   8.735  1.00 52.05           O  
ATOM   2936  CB  PHE A1388     -15.045 318.441   7.053  1.00  0.00           C  
ATOM   2937  CG  PHE A1388     -16.463 318.891   6.782  1.00  0.00           C  
ATOM   2938  CD1 PHE A1388     -17.025 318.703   5.506  1.00  0.00           C  
ATOM   2939  CD2 PHE A1388     -17.219 319.495   7.801  1.00  0.00           C  
ATOM   2940  CE1 PHE A1388     -18.345 319.115   5.252  1.00  0.00           C  
ATOM   2941  CE2 PHE A1388     -18.540 319.907   7.546  1.00  0.00           C  
ATOM   2942  CZ  PHE A1388     -19.102 319.717   6.272  1.00  0.00           C  
ATOM   2943  N   GLU A1389     -12.116 319.041   8.299  1.00 55.48           N  
ATOM   2944  CA  GLU A1389     -11.165 319.365   9.370  1.00 54.52           C  
ATOM   2945  C   GLU A1389     -10.426 320.706   9.142  1.00 54.09           C  
ATOM   2946  O   GLU A1389     -10.289 321.524  10.058  1.00 54.50           O  
ATOM   2947  CB  GLU A1389     -10.143 318.226   9.544  1.00  0.00           C  
ATOM   2948  CG  GLU A1389      -8.799 318.385   8.815  1.00  0.00           C  
ATOM   2949  CD  GLU A1389      -7.795 317.251   8.995  1.00  0.00           C  
ATOM   2950  OE1 GLU A1389      -7.830 316.304   8.177  1.00  0.00           O  
ATOM   2951  OE2 GLU A1389      -7.001 317.354   9.953  1.00  0.00           O1-
ATOM   2952  N   ALA A1390      -9.935 320.928   7.929  1.00 51.60           N  
ATOM   2953  CA  ALA A1390      -9.223 322.179   7.631  1.00 52.77           C  
ATOM   2954  C   ALA A1390     -10.142 323.381   7.739  1.00 50.01           C  
ATOM   2955  O   ALA A1390      -9.731 324.458   8.193  1.00 53.35           O  
ATOM   2956  CB  ALA A1390      -8.614 322.133   6.244  1.00 53.67           C  
ATOM   2957  N   LYS A1391     -11.378 323.190   7.295  1.00 46.54           N  
ATOM   2958  CA  LYS A1391     -12.376 324.241   7.356  1.00 50.42           C  
ATOM   2959  C   LYS A1391     -12.633 324.631   8.793  1.00 52.90           C  
ATOM   2960  O   LYS A1391     -12.681 325.817   9.134  1.00 56.66           O  
ATOM   2961  CB  LYS A1391     -13.705 323.782   6.728  1.00  0.00           C  
ATOM   2962  CG  LYS A1391     -13.752 323.963   5.208  1.00  0.00           C  
ATOM   2963  CD  LYS A1391     -15.084 323.562   4.561  1.00  0.00           C  
ATOM   2964  CE  LYS A1391     -15.151 323.736   3.038  1.00  0.00           C  
ATOM   2965  NZ  LYS A1391     -16.450 323.337   2.468  1.00  0.00           N1+
ATOM   2966  N   LYS A1392     -12.781 323.625   9.636  1.00 50.86           N  
ATOM   2967  CA  LYS A1392     -12.980 323.866  11.047  1.00 53.00           C  
ATOM   2968  C   LYS A1392     -11.803 324.666  11.660  1.00 48.95           C  
ATOM   2969  O   LYS A1392     -12.015 325.640  12.375  1.00 50.07           O  
ATOM   2970  CB  LYS A1392     -13.162 322.523  11.779  1.00  0.00           C  
ATOM   2971  CG  LYS A1392     -13.784 322.670  13.171  1.00  0.00           C  
ATOM   2972  CD  LYS A1392     -13.931 321.354  13.944  1.00  0.00           C  
ATOM   2973  CE  LYS A1392     -14.552 321.481  15.341  1.00  0.00           C  
ATOM   2974  NZ  LYS A1392     -14.670 320.189  16.039  1.00  0.00           N1+
ATOM   2975  N   ASN A1393     -10.576 324.251  11.366  1.00 44.94           N  
ATOM   2976  CA  ASN A1393      -9.394 324.976  11.814  1.00 44.75           C  
ATOM   2977  C   ASN A1393      -9.354 326.393  11.279  1.00 45.52           C  
ATOM   2978  O   ASN A1393      -8.939 327.336  11.964  1.00 50.22           O  
ATOM   2979  CB  ASN A1393      -8.158 324.257  11.349  1.00 47.38           C  
ATOM   2980  CG  ASN A1393      -8.037 322.885  11.949  1.00 49.57           C  
ATOM   2981  ND2 ASN A1393      -7.230 322.051  11.322  1.00 52.68           N  
ATOM   2982  OD1 ASN A1393      -8.656 322.571  12.964  1.00 48.94           O  
ATOM   2983  N   PHE A1394      -9.806 326.556  10.048  1.00 44.92           N  
ATOM   2984  CA  PHE A1394      -9.932 327.883   9.491  1.00 43.20           C  
ATOM   2985  C   PHE A1394     -10.902 328.680  10.362  1.00 41.58           C  
ATOM   2986  O   PHE A1394     -10.562 329.756  10.855  1.00 42.68           O  
ATOM   2987  CB  PHE A1394     -10.398 327.828   8.024  1.00 43.90           C  
ATOM   2988  CG  PHE A1394     -10.267 329.146   7.281  1.00 45.42           C  
ATOM   2989  CD1 PHE A1394      -9.028 329.574   6.795  1.00 44.45           C  
ATOM   2990  CD2 PHE A1394     -11.393 329.956   7.057  1.00 45.99           C  
ATOM   2991  CE1 PHE A1394      -8.905 330.781   6.116  1.00 44.48           C  
ATOM   2992  CE2 PHE A1394     -11.277 331.158   6.381  1.00 47.00           C  
ATOM   2993  CZ  PHE A1394     -10.026 331.577   5.907  1.00 46.76           C  
ATOM   2994  N   ILE A1395     -12.105 328.152  10.561  1.00 41.67           N  
ATOM   2995  CA  ILE A1395     -13.162 328.902  11.257  1.00 46.59           C  
ATOM   2996  C   ILE A1395     -12.748 329.233  12.682  1.00 47.92           C  
ATOM   2997  O   ILE A1395     -12.942 330.338  13.142  1.00 48.96           O  
ATOM   2998  CB  ILE A1395     -14.501 328.143  11.286  1.00  0.00           C  
ATOM   2999  CG1 ILE A1395     -15.016 327.859   9.860  1.00  0.00           C  
ATOM   3000  CG2 ILE A1395     -15.549 328.902  12.120  1.00  0.00           C  
ATOM   3001  CD1 ILE A1395     -15.867 326.599   9.633  1.00  0.00           C  
ATOM   3002  N   GLU A1396     -12.167 328.260  13.365  1.00 48.28           N  
ATOM   3003  CA  GLU A1396     -11.694 328.474  14.711  1.00 46.02           C  
ATOM   3004  C   GLU A1396     -10.502 329.414  14.777  1.00 46.62           C  
ATOM   3005  O   GLU A1396     -10.405 330.193  15.732  1.00 46.13           O  
ATOM   3006  CB  GLU A1396     -11.360 327.121  15.367  1.00  0.00           C  
ATOM   3007  CG  GLU A1396     -12.542 326.185  15.662  1.00  0.00           C  
ATOM   3008  CD  GLU A1396     -12.194 324.829  16.267  1.00  0.00           C  
ATOM   3009  OE1 GLU A1396     -10.985 324.561  16.443  1.00  0.00           O  
ATOM   3010  OE2 GLU A1396     -13.153 324.080  16.550  1.00  0.00           O1-
ATOM   3011  N   SER A1397      -9.585 329.357  13.803  1.00 45.63           N  
ATOM   3012  CA  SER A1397      -8.435 330.289  13.850  1.00 46.16           C  
ATOM   3013  C   SER A1397      -8.847 331.714  13.451  1.00 46.10           C  
ATOM   3014  O   SER A1397      -8.270 332.692  13.936  1.00 45.31           O  
ATOM   3015  CB  SER A1397      -7.229 329.798  13.031  1.00 48.58           C  
ATOM   3016  OG  SER A1397      -7.485 329.719  11.633  1.00 48.64           O  
ATOM   3017  N   HIS A1398      -9.866 331.831  12.601  1.00 46.24           N  
ATOM   3018  CA  HIS A1398     -10.382 333.148  12.217  1.00 48.02           C  
ATOM   3019  C   HIS A1398     -11.055 333.856  13.368  1.00 46.49           C  
ATOM   3020  O   HIS A1398     -10.794 335.031  13.615  1.00 50.64           O  
ATOM   3021  CB  HIS A1398     -11.394 333.057  11.059  1.00  0.00           C  
ATOM   3022  CG  HIS A1398     -10.639 333.282   9.807  1.00  0.00           C  
ATOM   3023  CD2 HIS A1398      -9.897 332.406   9.109  1.00  0.00           C  
ATOM   3024  ND1 HIS A1398     -10.534 334.581   9.237  1.00  0.00           N  
ATOM   3025  CE1 HIS A1398      -9.795 334.409   8.181  1.00  0.00           C  
ATOM   3026  NE2 HIS A1398      -9.488 333.135   8.030  1.00  0.00           N  
ATOM   3027  N   ALA A1399     -11.907 333.141  14.080  1.00 45.15           N  
ATOM   3028  CA  ALA A1399     -12.616 333.726  15.211  1.00 50.11           C  
ATOM   3029  C   ALA A1399     -11.625 334.160  16.299  1.00 49.33           C  
ATOM   3030  O   ALA A1399     -11.693 335.258  16.837  1.00 48.25           O  
ATOM   3031  CB  ALA A1399     -13.607 332.736  15.782  1.00 49.93           C  
ATOM   3032  N   ALA A1400     -10.689 333.281  16.585  1.00 48.13           N  
ATOM   3033  CA  ALA A1400      -9.613 333.599  17.495  1.00 47.65           C  
ATOM   3034  C   ALA A1400      -8.967 334.896  17.104  1.00 45.02           C  
ATOM   3035  O   ALA A1400      -8.913 335.833  17.909  1.00 48.84           O  
ATOM   3036  CB  ALA A1400      -8.563 332.473  17.461  1.00  0.00           C  
ATOM   3037  N   TYR A1401      -8.517 334.951  15.817  1.00 41.30           N  
ATOM   3038  CA  TYR A1401      -7.693 336.022  15.218  1.00 41.35           C  
ATOM   3039  C   TYR A1401      -8.435 337.336  15.125  1.00 42.74           C  
ATOM   3040  O   TYR A1401      -7.820 338.388  15.276  1.00 43.17           O  
ATOM   3041  CB  TYR A1401      -6.986 335.609  13.895  1.00 38.96           C  
ATOM   3042  CG  TYR A1401      -5.614 334.960  14.098  1.00 37.80           C  
ATOM   3043  CD1 TYR A1401      -4.573 335.673  14.738  1.00 38.62           C  
ATOM   3044  CD2 TYR A1401      -5.387 333.617  13.734  1.00 39.32           C  
ATOM   3045  CE1 TYR A1401      -3.373 335.024  15.102  1.00 38.70           C  
ATOM   3046  CE2 TYR A1401      -4.228 332.953  14.168  1.00 40.51           C  
ATOM   3047  CZ  TYR A1401      -3.217 333.651  14.847  1.00 38.81           C  
ATOM   3048  OH  TYR A1401      -2.092 332.990  15.242  1.00 36.36           O  
ATOM   3049  N   SER A1402      -9.752 337.244  14.980  1.00 43.01           N  
ATOM   3050  CA  SER A1402     -10.626 338.391  14.916  1.00 46.49           C  
ATOM   3051  C   SER A1402     -10.600 339.068  16.297  1.00 46.59           C  
ATOM   3052  O   SER A1402     -10.433 340.287  16.428  1.00 43.89           O  
ATOM   3053  CB  SER A1402     -12.053 337.958  14.533  1.00  0.00           C  
ATOM   3054  OG  SER A1402     -12.421 338.547  13.280  1.00  0.00           O  
ATOM   3055  N   LEU A1403     -10.772 338.236  17.326  1.00 47.21           N  
ATOM   3056  CA  LEU A1403     -10.897 338.689  18.711  1.00 40.18           C  
ATOM   3057  C   LEU A1403      -9.625 339.330  19.154  1.00 38.97           C  
ATOM   3058  O   LEU A1403      -9.627 340.391  19.770  1.00 39.83           O  
ATOM   3059  CB  LEU A1403     -11.253 337.530  19.634  1.00 37.60           C  
ATOM   3060  CG  LEU A1403     -12.724 337.063  19.638  1.00 36.35           C  
ATOM   3061  CD1 LEU A1403     -13.002 336.179  20.827  1.00 37.34           C  
ATOM   3062  CD2 LEU A1403     -13.728 338.186  19.631  1.00 37.44           C  
ATOM   3063  N   ILE A1404      -8.474 338.702  18.874  1.00 37.13           N  
ATOM   3064  CA  ILE A1404      -7.198 339.329  19.225  1.00 40.22           C  
ATOM   3065  C   ILE A1404      -6.940 340.619  18.410  1.00 39.32           C  
ATOM   3066  O   ILE A1404      -6.403 341.562  18.991  1.00 38.66           O  
ATOM   3067  CB  ILE A1404      -5.991 338.351  19.261  1.00  0.00           C  
ATOM   3068  CG1 ILE A1404      -4.651 338.965  19.739  1.00  0.00           C  
ATOM   3069  CG2 ILE A1404      -5.831 337.508  17.998  1.00  0.00           C  
ATOM   3070  CD1 ILE A1404      -3.652 339.342  18.631  1.00  0.00           C  
ATOM   3071  N   SER A1405      -7.448 340.719  17.161  1.00 40.00           N  
ATOM   3072  CA  SER A1405      -7.345 341.967  16.436  1.00 42.62           C  
ATOM   3073  C   SER A1405      -8.199 343.056  17.043  1.00 41.58           C  
ATOM   3074  O   SER A1405      -7.734 344.205  17.161  1.00 43.43           O  
ATOM   3075  CB  SER A1405      -7.732 341.785  14.957  1.00  0.00           C  
ATOM   3076  OG  SER A1405      -6.810 340.894  14.318  1.00  0.00           O  
ATOM   3077  N   TYR A1406      -9.432 342.711  17.416  1.00 38.65           N  
ATOM   3078  CA  TYR A1406     -10.322 343.705  18.011  1.00 38.63           C  
ATOM   3079  C   TYR A1406      -9.786 344.183  19.356  1.00 39.48           C  
ATOM   3080  O   TYR A1406      -9.552 345.364  19.532  1.00 42.14           O  
ATOM   3081  CB  TYR A1406     -11.758 343.183  18.149  1.00 37.55           C  
ATOM   3082  CG  TYR A1406     -12.616 344.024  19.042  1.00 35.07           C  
ATOM   3083  CD1 TYR A1406     -13.005 345.291  18.678  1.00 33.97           C  
ATOM   3084  CD2 TYR A1406     -13.020 343.544  20.259  1.00 37.95           C  
ATOM   3085  CE1 TYR A1406     -13.793 346.067  19.501  1.00 35.61           C  
ATOM   3086  CE2 TYR A1406     -13.796 344.304  21.091  1.00 40.45           C  
ATOM   3087  CZ  TYR A1406     -14.178 345.576  20.706  1.00 38.95           C  
ATOM   3088  OH  TYR A1406     -14.951 346.317  21.572  1.00 44.39           O  
ATOM   3089  N   LEU A1407      -9.566 343.266  20.287  1.00 38.49           N  
ATOM   3090  CA  LEU A1407      -9.068 343.641  21.611  1.00 39.38           C  
ATOM   3091  C   LEU A1407      -7.752 344.445  21.587  1.00 40.39           C  
ATOM   3092  O   LEU A1407      -7.626 345.454  22.292  1.00 42.69           O  
ATOM   3093  CB  LEU A1407      -8.910 342.393  22.495  1.00 39.05           C  
ATOM   3094  CG  LEU A1407     -10.220 341.680  22.849  1.00 39.80           C  
ATOM   3095  CD1 LEU A1407      -9.979 340.353  23.536  1.00 41.11           C  
ATOM   3096  CD2 LEU A1407     -11.080 342.533  23.753  1.00 39.55           C  
ATOM   3097  N   LEU A1408      -6.779 344.020  20.794  1.00 40.48           N  
ATOM   3098  CA  LEU A1408      -5.529 344.769  20.694  1.00 42.95           C  
ATOM   3099  C   LEU A1408      -5.558 345.883  19.660  1.00 43.91           C  
ATOM   3100  O   LEU A1408      -4.551 346.585  19.479  1.00 46.21           O  
ATOM   3101  CB  LEU A1408      -4.372 343.853  20.341  1.00 44.95           C  
ATOM   3102  CG  LEU A1408      -3.710 343.053  21.431  1.00 46.71           C  
ATOM   3103  CD1 LEU A1408      -2.613 342.183  20.835  1.00 46.06           C  
ATOM   3104  CD2 LEU A1408      -3.119 343.988  22.452  1.00 47.32           C  
ATOM   3105  N   GLN A1409      -6.679 346.055  18.975  1.00 43.20           N  
ATOM   3106  CA  GLN A1409      -6.731 346.995  17.857  1.00 43.27           C  
ATOM   3107  C   GLN A1409      -5.528 346.814  16.950  1.00 43.93           C  
ATOM   3108  O   GLN A1409      -4.727 347.726  16.750  1.00 42.14           O  
ATOM   3109  CB  GLN A1409      -6.824 348.429  18.354  1.00 43.20           C  
ATOM   3110  CG  GLN A1409      -8.203 348.748  18.854  1.00 46.49           C  
ATOM   3111  CD  GLN A1409      -9.246 348.591  17.754  1.00 51.60           C  
ATOM   3112  NE2 GLN A1409     -10.261 347.771  17.984  1.00 51.79           N  
ATOM   3113  OE1 GLN A1409      -9.152 349.241  16.724  1.00 61.01           O  
ATOM   3114  N   VAL A1410      -5.362 345.587  16.432  1.00 46.14           N  
ATOM   3115  CA  VAL A1410      -4.260 345.242  15.534  1.00 46.66           C  
ATOM   3116  C   VAL A1410      -4.657 345.658  14.110  1.00 49.35           C  
ATOM   3117  O   VAL A1410      -5.545 345.058  13.494  1.00 52.34           O  
ATOM   3118  CB  VAL A1410      -3.873 343.736  15.532  1.00 47.90           C  
ATOM   3119  CG1 VAL A1410      -2.578 343.461  14.740  1.00 49.05           C  
ATOM   3120  CG2 VAL A1410      -3.693 343.206  16.956  1.00 47.48           C  
ATOM   3121  N   LYS A1411      -4.005 346.718  13.648  1.00 51.71           N  
ATOM   3122  CA  LYS A1411      -4.123 347.283  12.320  1.00 52.37           C  
ATOM   3123  C   LYS A1411      -3.068 346.651  11.389  1.00 56.02           C  
ATOM   3124  O   LYS A1411      -2.375 345.708  11.772  1.00 60.05           O  
ATOM   3125  CB  LYS A1411      -3.923 348.804  12.461  1.00 54.38           C  
ATOM   3126  CG  LYS A1411      -4.846 349.525  13.460  1.00 55.31           C  
ATOM   3127  CD  LYS A1411      -6.344 349.404  13.147  1.00 58.04           C  
ATOM   3128  CE  LYS A1411      -7.199 350.088  14.221  1.00 60.40           C  
ATOM   3129  NZ  LYS A1411      -8.631 350.006  13.900  1.00 63.66           N1+
ATOM   3130  N   ASP A1412      -2.985 347.164  10.155  1.00 58.90           N  
ATOM   3131  CA  ASP A1412      -2.058 346.733   9.098  1.00 55.59           C  
ATOM   3132  C   ASP A1412      -2.372 345.283   8.642  1.00 52.87           C  
ATOM   3133  O   ASP A1412      -1.490 344.553   8.191  1.00 53.94           O  
ATOM   3134  CB  ASP A1412      -0.572 346.944   9.514  1.00 55.11           C  
ATOM   3135  CG  ASP A1412       0.443 347.002   8.368  1.00 54.44           C  
ATOM   3136  OD1 ASP A1412       0.101 347.564   7.308  1.00 51.95           O  
ATOM   3137  OD2 ASP A1412       1.593 346.577   8.609  1.00 54.84           O1-
ATOM   3138  N   ARG A1413      -3.643 344.865   8.758  1.00 49.81           N  
ATOM   3139  CA  ARG A1413      -4.116 343.524   8.407  1.00 49.77           C  
ATOM   3140  C   ARG A1413      -4.395 343.393   6.895  1.00 52.39           C  
ATOM   3141  O   ARG A1413      -5.445 342.886   6.504  1.00 54.82           O  
ATOM   3142  CB  ARG A1413      -5.341 343.125   9.268  1.00 49.78           C  
ATOM   3143  CG  ARG A1413      -5.166 343.121  10.803  1.00 50.35           C  
ATOM   3144  CD  ARG A1413      -4.043 342.218  11.355  1.00 46.31           C  
ATOM   3145  NE  ARG A1413      -2.737 342.887  11.306  1.00 43.68           N  
ATOM   3146  CZ  ARG A1413      -1.522 342.342  11.451  1.00 44.93           C  
ATOM   3147  NH1 ARG A1413      -1.344 341.020  11.530  1.00 46.41           N1+
ATOM   3148  NH2 ARG A1413      -0.474 343.165  11.524  1.00 47.74           N1+
ATOM   3149  N   HIS A1414      -3.441 343.822   6.061  1.00 53.17           N  
ATOM   3150  CA  HIS A1414      -3.374 343.424   4.655  1.00 53.13           C  
ATOM   3151  C   HIS A1414      -2.728 342.029   4.552  1.00 55.83           C  
ATOM   3152  O   HIS A1414      -1.851 341.710   5.360  1.00 64.13           O  
ATOM   3153  CB  HIS A1414      -2.645 344.493   3.812  1.00 50.54           C  
ATOM   3154  CG  HIS A1414      -1.257 344.956   4.207  1.00 50.62           C  
ATOM   3155  CD2 HIS A1414      -0.526 346.030   3.747  1.00 52.81           C  
ATOM   3156  ND1 HIS A1414      -0.445 344.348   5.155  1.00 50.33           N  
ATOM   3157  CE1 HIS A1414       0.686 345.055   5.232  1.00 51.65           C  
ATOM   3158  NE2 HIS A1414       0.709 346.085   4.394  1.00 54.45           N  
ATOM   3159  N   ASN A1415      -3.170 341.231   3.569  1.00 53.27           N  
ATOM   3160  CA  ASN A1415      -2.992 339.768   3.423  1.00 55.21           C  
ATOM   3161  C   ASN A1415      -1.539 339.251   3.302  1.00 55.36           C  
ATOM   3162  O   ASN A1415      -1.345 338.052   3.098  1.00 57.26           O  
ATOM   3163  CB  ASN A1415      -3.832 339.214   2.238  1.00 57.81           C  
ATOM   3164  CG  ASN A1415      -5.303 339.639   2.219  1.00 61.81           C  
ATOM   3165  ND2 ASN A1415      -6.223 338.808   2.693  1.00 69.36           N  
ATOM   3166  OD1 ASN A1415      -5.619 340.732   1.760  1.00 60.37           O  
ATOM   3167  N   GLY A1416      -0.542 340.131   3.432  1.00 53.70           N  
ATOM   3168  CA  GLY A1416       0.861 339.758   3.604  1.00 53.15           C  
ATOM   3169  C   GLY A1416       1.148 339.451   5.085  1.00 52.33           C  
ATOM   3170  O   GLY A1416       1.999 338.612   5.373  1.00 48.46           O  
ATOM   3171  N   ASN A1417       0.414 340.091   6.010  1.00 53.88           N  
ATOM   3172  CA  ASN A1417       0.534 339.919   7.467  1.00 55.81           C  
ATOM   3173  C   ASN A1417      -0.438 338.851   7.996  1.00 57.22           C  
ATOM   3174  O   ASN A1417      -0.421 338.575   9.196  1.00 60.19           O  
ATOM   3175  CB  ASN A1417       0.270 341.270   8.178  1.00 58.96           C  
ATOM   3176  CG  ASN A1417       1.396 342.294   8.033  1.00 61.39           C  
ATOM   3177  ND2 ASN A1417       1.107 343.564   8.286  1.00 65.79           N  
ATOM   3178  OD1 ASN A1417       2.524 341.955   7.695  1.00 63.22           O  
ATOM   3179  N   LEU A1418      -1.263 338.274   7.113  1.00 52.52           N  
ATOM   3180  CA  LEU A1418      -2.101 337.118   7.401  1.00 48.50           C  
ATOM   3181  C   LEU A1418      -1.468 335.932   6.669  1.00 50.42           C  
ATOM   3182  O   LEU A1418      -1.102 336.054   5.498  1.00 53.36           O  
ATOM   3183  CB  LEU A1418      -3.560 337.332   6.932  1.00  0.00           C  
ATOM   3184  CG  LEU A1418      -4.363 338.358   7.769  1.00  0.00           C  
ATOM   3185  CD1 LEU A1418      -4.027 339.821   7.430  1.00  0.00           C  
ATOM   3186  CD2 LEU A1418      -5.884 338.088   7.731  1.00  0.00           C  
ATOM   3187  N   LEU A1419      -1.347 334.823   7.387  1.00 52.96           N  
ATOM   3188  CA  LEU A1419      -0.743 333.563   6.992  1.00 53.95           C  
ATOM   3189  C   LEU A1419      -1.797 332.457   7.093  1.00 54.35           C  
ATOM   3190  O   LEU A1419      -2.834 332.666   7.715  1.00 60.39           O  
ATOM   3191  CB  LEU A1419       0.458 333.290   7.928  1.00 51.78           C  
ATOM   3192  CG  LEU A1419       1.803 333.890   7.473  1.00 52.18           C  
ATOM   3193  CD1 LEU A1419       1.821 335.429   7.497  1.00 53.80           C  
ATOM   3194  CD2 LEU A1419       2.963 333.296   8.291  1.00 51.64           C  
ATOM   3195  N   LEU A1420      -1.523 331.306   6.475  1.00 53.78           N  
ATOM   3196  CA  LEU A1420      -2.400 330.136   6.471  1.00 54.46           C  
ATOM   3197  C   LEU A1420      -1.501 328.891   6.468  1.00 53.39           C  
ATOM   3198  O   LEU A1420      -0.583 328.845   5.643  1.00 55.94           O  
ATOM   3199  CB  LEU A1420      -3.350 330.244   5.250  1.00 54.97           C  
ATOM   3200  CG  LEU A1420      -4.301 329.052   5.000  1.00 58.79           C  
ATOM   3201  CD1 LEU A1420      -5.131 328.702   6.243  1.00 61.03           C  
ATOM   3202  CD2 LEU A1420      -5.208 329.313   3.778  1.00 58.65           C  
ATOM   3203  N   ASP A1421      -1.686 327.967   7.424  1.00 53.66           N  
ATOM   3204  CA  ASP A1421      -0.844 326.772   7.575  1.00 55.92           C  
ATOM   3205  C   ASP A1421      -1.488 325.541   6.909  1.00 57.70           C  
ATOM   3206  O   ASP A1421      -2.671 325.560   6.566  1.00 50.98           O  
ATOM   3207  CB  ASP A1421      -0.422 326.465   9.044  1.00 57.47           C  
ATOM   3208  CG  ASP A1421      -1.482 325.992  10.050  1.00 61.26           C  
ATOM   3209  OD1 ASP A1421      -2.483 325.362   9.645  1.00 68.32           O  
ATOM   3210  OD2 ASP A1421      -1.207 326.139  11.259  1.00 60.53           O1-
ATOM   3211  N   SER A1422      -0.699 324.467   6.817  1.00 62.35           N  
ATOM   3212  CA  SER A1422      -1.058 323.177   6.232  1.00 63.46           C  
ATOM   3213  C   SER A1422      -2.297 322.458   6.809  1.00 66.65           C  
ATOM   3214  O   SER A1422      -2.928 321.738   6.035  1.00 73.82           O  
ATOM   3215  CB  SER A1422       0.171 322.251   6.268  1.00  0.00           C  
ATOM   3216  OG  SER A1422       1.088 322.629   5.259  1.00  0.00           O  
ATOM   3217  N   ASP A1423      -2.664 322.647   8.096  1.00 64.77           N  
ATOM   3218  CA  ASP A1423      -3.909 322.045   8.595  1.00 58.69           C  
ATOM   3219  C   ASP A1423      -5.122 322.960   8.395  1.00 53.87           C  
ATOM   3220  O   ASP A1423      -6.256 322.560   8.655  1.00 44.76           O  
ATOM   3221  CB  ASP A1423      -3.782 321.712  10.093  1.00  0.00           C  
ATOM   3222  CG  ASP A1423      -2.877 320.529  10.445  1.00  0.00           C  
ATOM   3223  OD1 ASP A1423      -2.519 319.783   9.505  1.00  0.00           O  
ATOM   3224  OD2 ASP A1423      -2.594 320.371  11.651  1.00  0.00           O1-
ATOM   3225  N   GLY A1424      -4.872 324.198   7.966  1.00 53.77           N  
ATOM   3226  CA  GLY A1424      -5.953 325.144   7.675  1.00 53.85           C  
ATOM   3227  C   GLY A1424      -6.109 326.310   8.637  1.00 51.91           C  
ATOM   3228  O   GLY A1424      -6.973 327.174   8.440  1.00 48.22           O  
ATOM   3229  N   HIS A1425      -5.278 326.357   9.676  1.00 52.67           N  
ATOM   3230  CA  HIS A1425      -5.291 327.490  10.572  1.00 53.54           C  
ATOM   3231  C   HIS A1425      -4.691 328.702   9.843  1.00 50.97           C  
ATOM   3232  O   HIS A1425      -3.527 328.655   9.448  1.00 49.02           O  
ATOM   3233  CB  HIS A1425      -4.531 327.209  11.878  1.00 53.82           C  
ATOM   3234  CG  HIS A1425      -4.653 325.837  12.494  1.00 53.79           C  
ATOM   3235  CD2 HIS A1425      -5.553 325.297  13.384  1.00 53.01           C  
ATOM   3236  ND1 HIS A1425      -3.699 324.856  12.300  1.00 52.77           N  
ATOM   3237  CE1 HIS A1425      -4.052 323.794  13.025  1.00 54.37           C  
ATOM   3238  NE2 HIS A1425      -5.182 323.986  13.692  1.00 54.36           N  
ATOM   3239  N   LEU A1426      -5.476 329.778   9.705  1.00 49.54           N  
ATOM   3240  CA  LEU A1426      -4.975 331.150   9.619  1.00 48.11           C  
ATOM   3241  C   LEU A1426      -3.966 331.430  10.760  1.00 46.43           C  
ATOM   3242  O   LEU A1426      -4.156 330.918  11.864  1.00 40.57           O  
ATOM   3243  CB  LEU A1426      -6.174 332.129   9.711  1.00  0.00           C  
ATOM   3244  CG  LEU A1426      -5.876 333.587   9.274  1.00  0.00           C  
ATOM   3245  CD1 LEU A1426      -5.867 333.729   7.736  1.00  0.00           C  
ATOM   3246  CD2 LEU A1426      -6.825 334.596   9.954  1.00  0.00           C  
ATOM   3247  N   ILE A1427      -2.943 332.230  10.471  1.00 47.89           N  
ATOM   3248  CA  ILE A1427      -1.997 332.817  11.413  1.00 48.85           C  
ATOM   3249  C   ILE A1427      -1.921 334.324  11.100  1.00 49.75           C  
ATOM   3250  O   ILE A1427      -2.150 334.710   9.954  1.00 56.83           O  
ATOM   3251  CB  ILE A1427      -0.591 332.124  11.328  1.00 48.86           C  
ATOM   3252  CG1 ILE A1427      -0.580 330.788  12.112  1.00 50.88           C  
ATOM   3253  CG2 ILE A1427       0.619 332.964  11.796  1.00 49.93           C  
ATOM   3254  CD1 ILE A1427      -0.999 329.565  11.290  1.00 53.75           C  
ATOM   3255  N   HIS A1428      -1.592 335.153  12.092  1.00 45.91           N  
ATOM   3256  CA  HIS A1428      -1.182 336.540  11.873  1.00 42.43           C  
ATOM   3257  C   HIS A1428       0.296 336.659  12.233  1.00 44.21           C  
ATOM   3258  O   HIS A1428       0.759 335.945  13.124  1.00 37.37           O  
ATOM   3259  CB  HIS A1428      -1.981 337.503  12.770  1.00 40.85           C  
ATOM   3260  CG  HIS A1428      -3.400 337.771  12.345  1.00 40.77           C  
ATOM   3261  CD2 HIS A1428      -4.157 337.288  11.301  1.00 44.46           C  
ATOM   3262  ND1 HIS A1428      -4.240 338.614  13.054  1.00 40.39           N  
ATOM   3263  CE1 HIS A1428      -5.431 338.561  12.463  1.00 41.53           C  
ATOM   3264  NE2 HIS A1428      -5.445 337.818  11.369  1.00 44.30           N  
ATOM   3265  N   ILE A1429       0.998 337.586  11.576  1.00 49.41           N  
ATOM   3266  CA  ILE A1429       2.353 337.997  11.937  1.00 53.65           C  
ATOM   3267  C   ILE A1429       2.419 339.534  12.015  1.00 57.00           C  
ATOM   3268  O   ILE A1429       1.518 340.208  11.510  1.00 70.32           O  
ATOM   3269  CB  ILE A1429       3.407 337.500  10.893  1.00 52.73           C  
ATOM   3270  CG1 ILE A1429       3.295 338.126   9.476  1.00 51.96           C  
ATOM   3271  CG2 ILE A1429       3.434 335.962  10.830  1.00 54.84           C  
ATOM   3272  CD1 ILE A1429       4.528 337.907   8.584  1.00 50.24           C  
ATOM   3273  N   ASP A1430       3.517 340.046  12.587  1.00 56.47           N  
ATOM   3274  CA  ASP A1430       3.939 341.451  12.573  1.00 62.48           C  
ATOM   3275  C   ASP A1430       2.950 342.351  13.339  1.00 58.03           C  
ATOM   3276  O   ASP A1430       2.206 343.119  12.735  1.00 63.74           O  
ATOM   3277  CB  ASP A1430       4.257 341.961  11.134  1.00 69.23           C  
ATOM   3278  CG  ASP A1430       4.919 343.347  11.001  1.00 72.39           C  
ATOM   3279  OD1 ASP A1430       5.447 343.879  12.003  1.00 77.77           O  
ATOM   3280  OD2 ASP A1430       4.997 343.814   9.845  1.00 76.66           O1-
ATOM   3281  N   TYR A1431       2.981 342.272  14.673  1.00 55.06           N  
ATOM   3282  CA  TYR A1431       2.194 343.098  15.597  1.00 53.62           C  
ATOM   3283  C   TYR A1431       2.749 344.531  15.758  1.00 55.90           C  
ATOM   3284  O   TYR A1431       2.827 345.078  16.862  1.00 53.68           O  
ATOM   3285  CB  TYR A1431       1.987 342.343  16.924  1.00  0.00           C  
ATOM   3286  CG  TYR A1431       1.103 341.119  16.753  1.00  0.00           C  
ATOM   3287  CD1 TYR A1431       1.662 339.827  16.644  1.00  0.00           C  
ATOM   3288  CD2 TYR A1431      -0.294 341.284  16.656  1.00  0.00           C  
ATOM   3289  CE1 TYR A1431       0.827 338.713  16.430  1.00  0.00           C  
ATOM   3290  CE2 TYR A1431      -1.127 340.171  16.445  1.00  0.00           C  
ATOM   3291  CZ  TYR A1431      -0.567 338.884  16.341  1.00  0.00           C  
ATOM   3292  OH  TYR A1431      -1.378 337.803  16.179  1.00  0.00           O  
ATOM   3293  N   GLY A1432       3.062 345.144  14.614  1.00 58.16           N  
ATOM   3294  CA  GLY A1432       3.122 346.583  14.417  1.00 55.38           C  
ATOM   3295  C   GLY A1432       1.673 347.093  14.378  1.00 51.60           C  
ATOM   3296  O   GLY A1432       0.760 346.354  14.011  1.00 57.69           O  
ATOM   3297  N   PHE A1433       1.463 348.365  14.741  1.00 48.56           N  
ATOM   3298  CA  PHE A1433       0.160 349.042  14.695  1.00 52.85           C  
ATOM   3299  C   PHE A1433      -0.915 348.355  15.562  1.00 50.79           C  
ATOM   3300  O   PHE A1433      -2.024 348.115  15.090  1.00 48.12           O  
ATOM   3301  CB  PHE A1433      -0.311 349.265  13.245  1.00 51.23           C  
ATOM   3302  CG  PHE A1433       0.687 349.961  12.352  1.00 55.50           C  
ATOM   3303  CD1 PHE A1433       0.828 351.360  12.419  1.00 57.71           C  
ATOM   3304  CD2 PHE A1433       1.603 349.205  11.595  1.00 56.28           C  
ATOM   3305  CE1 PHE A1433       1.830 351.980  11.696  1.00 57.84           C  
ATOM   3306  CE2 PHE A1433       2.606 349.845  10.889  1.00 54.69           C  
ATOM   3307  CZ  PHE A1433       2.711 351.229  10.927  1.00 54.60           C  
ATOM   3308  N   MET A1434      -0.555 348.045  16.814  1.00 51.61           N  
ATOM   3309  CA  MET A1434      -1.502 347.595  17.829  1.00 51.05           C  
ATOM   3310  C   MET A1434      -1.770 348.760  18.792  1.00 52.06           C  
ATOM   3311  O   MET A1434      -0.890 349.611  18.987  1.00 48.42           O  
ATOM   3312  CB  MET A1434      -0.971 346.325  18.536  1.00  0.00           C  
ATOM   3313  CG  MET A1434       0.141 346.510  19.582  1.00  0.00           C  
ATOM   3314  SD  MET A1434       0.605 344.950  20.372  1.00  0.00           S  
ATOM   3315  CE  MET A1434       1.730 345.545  21.661  1.00  0.00           C  
ATOM   3316  N   LEU A1435      -2.947 348.722  19.427  1.00 53.22           N  
ATOM   3317  CA  LEU A1435      -3.395 349.624  20.488  1.00 50.48           C  
ATOM   3318  C   LEU A1435      -3.466 351.047  19.989  1.00 48.43           C  
ATOM   3319  O   LEU A1435      -4.077 351.312  18.968  1.00 49.05           O  
ATOM   3320  CB  LEU A1435      -2.496 349.495  21.723  1.00 48.75           C  
ATOM   3321  CG  LEU A1435      -2.464 348.123  22.384  1.00 48.36           C  
ATOM   3322  CD1 LEU A1435      -1.346 348.050  23.416  1.00 51.03           C  
ATOM   3323  CD2 LEU A1435      -3.798 347.835  23.033  1.00 48.46           C  
ATOM   3324  N   THR A1436      -2.796 351.953  20.671  1.00 53.45           N  
ATOM   3325  CA  THR A1436      -2.884 353.374  20.342  1.00 62.98           C  
ATOM   3326  C   THR A1436      -2.209 353.746  19.011  1.00 69.54           C  
ATOM   3327  O   THR A1436      -2.522 354.751  18.422  1.00 71.75           O  
ATOM   3328  CB  THR A1436      -2.296 354.199  21.502  1.00  0.00           C  
ATOM   3329  CG2 THR A1436      -0.832 354.476  21.352  1.00  0.00           C  
ATOM   3330  OG1 THR A1436      -2.443 355.416  20.957  1.00  0.00           O  
ATOM   3331  N   ASN A1437      -1.302 352.891  18.491  1.00 79.49           N  
ATOM   3332  CA  ASN A1437      -0.518 353.142  17.271  1.00 81.68           C  
ATOM   3333  C   ASN A1437      -1.424 353.212  16.024  1.00 96.10           C  
ATOM   3334  O   ASN A1437      -2.136 352.251  15.737  1.00101.36           O  
ATOM   3335  CB  ASN A1437       0.578 352.056  17.128  1.00  0.00           C  
ATOM   3336  CG  ASN A1437       1.607 352.266  16.009  1.00  0.00           C  
ATOM   3337  ND2 ASN A1437       2.641 351.429  15.971  1.00  0.00           N  
ATOM   3338  OD1 ASN A1437       1.497 353.160  15.179  1.00  0.00           O  
ATOM   3339  N   SER A1438      -1.348 354.330  15.297  1.00107.09           N  
ATOM   3340  CA  SER A1438      -2.081 354.572  14.045  1.00106.24           C  
ATOM   3341  C   SER A1438      -0.958 355.305  13.231  1.00101.12           C  
ATOM   3342  O   SER A1438      -0.157 356.021  13.855  1.00 97.23           O  
ATOM   3343  CB  SER A1438      -3.248 355.547  14.266  1.00102.39           C  
ATOM   3344  OG  SER A1438      -4.174 355.457  13.199  1.00 94.62           O  
ATOM   3345  N   PRO A1439      -0.838 355.119  11.896  1.00  9.10           N  
ATOM   3346  CA  PRO A1439       0.318 355.624  11.124  1.00 28.44           C  
ATOM   3347  C   PRO A1439       0.491 357.152  11.139  1.00 13.75           C  
ATOM   3348  O   PRO A1439      -0.370 357.870  10.636  1.00 20.17           O  
ATOM   3349  CB  PRO A1439       0.044 355.125   9.693  1.00  0.00           C  
ATOM   3350  CG  PRO A1439      -1.468 355.057   9.631  1.00  0.00           C  
ATOM   3351  CD  PRO A1439      -1.782 354.459  11.004  1.00  0.00           C  
ATOM   3352  N   GLY A1440       1.619 357.620  11.684  1.00 23.19           N  
ATOM   3353  CA  GLY A1440       1.939 359.046  11.657  1.00 31.60           C  
ATOM   3354  C   GLY A1440       3.445 359.308  11.554  1.00 16.40           C  
ATOM   3355  O   GLY A1440       3.838 360.466  11.512  1.00 21.95           O  
ATOM   3356  N   ASN A1441       4.307 358.281  11.545  1.00 25.22           N  
ATOM   3357  CA  ASN A1441       5.767 358.455  11.596  1.00 20.59           C  
ATOM   3358  C   ASN A1441       6.427 357.140  11.130  1.00 44.95           C  
ATOM   3359  O   ASN A1441       7.282 356.601  11.837  1.00 26.41           O  
ATOM   3360  CB  ASN A1441       6.201 358.854  13.041  1.00  0.00           C  
ATOM   3361  CG  ASN A1441       7.545 359.581  13.137  1.00  0.00           C  
ATOM   3362  ND2 ASN A1441       8.644 358.868  12.941  1.00  0.00           N  
ATOM   3363  OD1 ASN A1441       7.619 360.762  13.453  1.00  0.00           O  
ATOM   3364  N   VAL A1442       5.928 356.575  10.020  1.00 51.33           N  
ATOM   3365  CA  VAL A1442       6.076 355.151   9.702  1.00  8.59           C  
ATOM   3366  C   VAL A1442       6.270 354.872   8.185  1.00 21.73           C  
ATOM   3367  O   VAL A1442       6.856 355.707   7.499  1.00 16.67           O  
ATOM   3368  CB  VAL A1442       4.878 354.347  10.282  1.00  0.00           C  
ATOM   3369  CG1 VAL A1442       4.831 354.356  11.821  1.00  0.00           C  
ATOM   3370  CG2 VAL A1442       3.523 354.780   9.681  1.00  0.00           C  
ATOM   3371  N   ASN A1443       5.823 353.708   7.685  1.00 16.15           N  
ATOM   3372  CA  ASN A1443       6.076 353.214   6.326  1.00  7.87           C  
ATOM   3373  C   ASN A1443       4.858 352.456   5.765  1.00 28.97           C  
ATOM   3374  O   ASN A1443       4.532 352.616   4.592  1.00 18.78           O  
ATOM   3375  CB  ASN A1443       7.341 352.319   6.373  1.00  0.00           C  
ATOM   3376  CG  ASN A1443       7.698 351.653   5.041  1.00  0.00           C  
ATOM   3377  ND2 ASN A1443       7.602 350.330   4.960  1.00  0.00           N  
ATOM   3378  OD1 ASN A1443       8.073 352.327   4.088  1.00  0.00           O  
ATOM   3379  N   PHE A1444       4.256 351.597   6.595  1.00  9.54           N  
ATOM   3380  CA  PHE A1444       3.299 350.564   6.188  1.00 11.78           C  
ATOM   3381  C   PHE A1444       1.868 351.103   5.975  1.00 13.81           C  
ATOM   3382  O   PHE A1444       1.649 352.315   6.003  1.00 23.44           O  
ATOM   3383  CB  PHE A1444       3.352 349.437   7.244  1.00  0.00           C  
ATOM   3384  CG  PHE A1444       4.766 348.956   7.544  1.00  0.00           C  
ATOM   3385  CD1 PHE A1444       5.519 349.533   8.591  1.00  0.00           C  
ATOM   3386  CD2 PHE A1444       5.408 348.074   6.649  1.00  0.00           C  
ATOM   3387  CE1 PHE A1444       6.854 349.194   8.757  1.00  0.00           C  
ATOM   3388  CE2 PHE A1444       6.744 347.746   6.833  1.00  0.00           C  
ATOM   3389  CZ  PHE A1444       7.464 348.305   7.882  1.00  0.00           C  
ATOM   3390  N   GLU A1445       0.915 350.183   5.774  1.00  3.74           N  
ATOM   3391  CA  GLU A1445      -0.526 350.446   5.690  1.00 14.07           C  
ATOM   3392  C   GLU A1445      -1.120 350.532   7.120  1.00 14.42           C  
ATOM   3393  O   GLU A1445      -0.420 351.002   8.018  1.00 11.46           O  
ATOM   3394  CB  GLU A1445      -1.115 349.381   4.729  1.00  0.00           C  
ATOM   3395  CG  GLU A1445      -2.438 349.717   3.991  1.00  0.00           C  
ATOM   3396  CD  GLU A1445      -3.729 349.229   4.638  1.00  0.00           C  
ATOM   3397  OE1 GLU A1445      -4.801 349.755   4.290  1.00  0.00           O  
ATOM   3398  OE2 GLU A1445      -3.683 348.380   5.551  1.00  0.00           O1-
ATOM   3399  N   THR A1446      -2.405 350.206   7.325  1.00 17.69           N  
ATOM   3400  CA  THR A1446      -3.102 350.525   8.576  1.00 11.38           C  
ATOM   3401  C   THR A1446      -4.486 349.866   8.701  1.00 10.71           C  
ATOM   3402  O   THR A1446      -5.205 350.103   9.678  1.00 17.06           O  
ATOM   3403  CB  THR A1446      -3.229 352.064   8.821  1.00  0.00           C  
ATOM   3404  CG2 THR A1446      -4.040 352.837   7.759  1.00  0.00           C  
ATOM   3405  OG1 THR A1446      -3.763 352.393  10.101  1.00  0.00           O  
ATOM   3406  N   SER A1447      -4.899 348.999   7.772  1.00 85.06           N  
ATOM   3407  CA  SER A1447      -6.265 348.553   7.847  1.00 86.14           C  
ATOM   3408  C   SER A1447      -6.575 347.567   8.956  1.00 86.21           C  
ATOM   3409  O   SER A1447      -5.743 346.727   9.341  1.00 75.92           O  
ATOM   3410  CB  SER A1447      -6.860 348.027   6.532  1.00 87.33           C  
ATOM   3411  OG  SER A1447      -6.914 349.047   5.542  1.00 87.53           O  
ATOM   3412  N   PRO A1448      -7.807 347.650   9.436  1.00 88.73           N  
ATOM   3413  CA  PRO A1448      -8.284 346.741  10.483  1.00 90.97           C  
ATOM   3414  C   PRO A1448      -8.630 345.354   9.929  1.00 88.97           C  
ATOM   3415  O   PRO A1448      -8.668 345.153   8.712  1.00 91.67           O  
ATOM   3416  CB  PRO A1448      -9.505 347.353  11.194  1.00  0.00           C  
ATOM   3417  CG  PRO A1448     -10.183 348.164  10.102  1.00  0.00           C  
ATOM   3418  CD  PRO A1448      -9.000 348.735   9.334  1.00  0.00           C  
ATOM   3419  N   PHE A1449      -8.853 344.403  10.836  1.00 84.37           N  
ATOM   3420  CA  PHE A1449      -9.165 343.012  10.469  1.00 85.99           C  
ATOM   3421  C   PHE A1449     -10.386 342.939   9.580  1.00 85.75           C  
ATOM   3422  O   PHE A1449     -11.430 343.521   9.900  1.00 83.69           O  
ATOM   3423  CB  PHE A1449      -9.432 342.166  11.715  1.00 91.05           C  
ATOM   3424  CG  PHE A1449      -9.829 340.730  11.423  1.00 93.54           C  
ATOM   3425  CD1 PHE A1449     -11.145 340.396  11.130  1.00 97.13           C  
ATOM   3426  CD2 PHE A1449      -8.881 339.702  11.471  1.00 94.45           C  
ATOM   3427  CE1 PHE A1449     -11.501 339.067  10.890  1.00 95.67           C  
ATOM   3428  CE2 PHE A1449      -9.237 338.374  11.224  1.00 89.14           C  
ATOM   3429  CZ  PHE A1449     -10.550 338.055  10.943  1.00 88.07           C  
ATOM   3430  N   LYS A1450     -10.239 342.226   8.465  1.00 80.75           N  
ATOM   3431  CA  LYS A1450     -11.273 342.168   7.458  1.00 80.35           C  
ATOM   3432  C   LYS A1450     -11.753 340.768   7.272  1.00 73.49           C  
ATOM   3433  O   LYS A1450     -10.972 339.828   7.340  1.00 67.62           O  
ATOM   3434  CB  LYS A1450     -10.720 342.602   6.097  1.00 92.65           C  
ATOM   3435  CG  LYS A1450     -11.748 343.349   5.228  1.00104.27           C  
ATOM   3436  CD  LYS A1450     -11.257 344.748   4.948  1.00111.95           C  
ATOM   3437  CE  LYS A1450     -11.279 345.546   6.241  1.00119.30           C  
ATOM   3438  NZ  LYS A1450     -10.196 346.554   6.260  1.00121.07           N1+
ATOM   3439  N   LEU A1451     -13.030 340.649   6.944  1.00 70.20           N  
ATOM   3440  CA  LEU A1451     -13.574 339.389   6.515  1.00 65.66           C  
ATOM   3441  C   LEU A1451     -13.968 339.484   5.043  1.00 68.84           C  
ATOM   3442  O   LEU A1451     -15.112 339.823   4.677  1.00 72.62           O  
ATOM   3443  CB  LEU A1451     -14.752 338.990   7.384  1.00 62.39           C  
ATOM   3444  CG  LEU A1451     -14.950 337.481   7.493  1.00 62.83           C  
ATOM   3445  CD1 LEU A1451     -13.717 336.789   8.055  1.00 62.35           C  
ATOM   3446  CD2 LEU A1451     -16.155 337.188   8.367  1.00 66.24           C  
ATOM   3447  N   THR A1452     -13.008 339.146   4.195  1.00 66.51           N  
ATOM   3448  CA  THR A1452     -13.213 339.210   2.761  1.00 65.79           C  
ATOM   3449  C   THR A1452     -14.121 338.070   2.317  1.00 67.26           C  
ATOM   3450  O   THR A1452     -14.225 337.069   3.016  1.00 64.20           O  
ATOM   3451  CB  THR A1452     -11.867 339.138   2.023  1.00 65.83           C  
ATOM   3452  CG2 THR A1452     -10.937 340.235   2.519  1.00 62.46           C  
ATOM   3453  OG1 THR A1452     -11.254 337.854   2.222  1.00 61.14           O  
ATOM   3454  N   GLN A1453     -14.759 338.198   1.153  1.00 73.12           N  
ATOM   3455  CA  GLN A1453     -15.684 337.142   0.701  1.00 73.59           C  
ATOM   3456  C   GLN A1453     -14.905 335.869   0.375  1.00 68.56           C  
ATOM   3457  O   GLN A1453     -15.432 334.774   0.489  1.00 73.99           O  
ATOM   3458  CB  GLN A1453     -16.624 337.534  -0.454  1.00  0.00           C  
ATOM   3459  CG  GLN A1453     -16.119 337.327  -1.893  1.00  0.00           C  
ATOM   3460  CD  GLN A1453     -17.103 337.737  -2.979  1.00  0.00           C  
ATOM   3461  NE2 GLN A1453     -17.953 336.810  -3.408  1.00  0.00           N  
ATOM   3462  OE1 GLN A1453     -17.112 338.878  -3.431  1.00  0.00           O  
ATOM   3463  N   GLU A1454     -13.633 336.015   0.044  1.00 61.32           N  
ATOM   3464  CA  GLU A1454     -12.763 334.867  -0.124  1.00 63.84           C  
ATOM   3465  C   GLU A1454     -12.665 333.989   1.150  1.00 64.61           C  
ATOM   3466  O   GLU A1454     -12.618 332.748   1.078  1.00 64.20           O  
ATOM   3467  CB  GLU A1454     -11.384 335.363  -0.521  1.00 70.32           C  
ATOM   3468  CG  GLU A1454     -10.576 334.378  -1.340  1.00 77.84           C  
ATOM   3469  CD  GLU A1454      -9.182 334.894  -1.601  1.00 82.72           C  
ATOM   3470  OE1 GLU A1454      -8.625 335.527  -0.679  1.00 94.29           O  
ATOM   3471  OE2 GLU A1454      -8.627 334.654  -2.707  1.00 92.07           O1-
ATOM   3472  N   TYR A1455     -12.627 334.642   2.312  1.00 60.91           N  
ATOM   3473  CA  TYR A1455     -12.635 333.943   3.603  1.00 54.07           C  
ATOM   3474  C   TYR A1455     -13.989 333.369   3.912  1.00 54.78           C  
ATOM   3475  O   TYR A1455     -14.102 332.263   4.422  1.00 59.63           O  
ATOM   3476  CB  TYR A1455     -12.267 334.904   4.748  1.00  0.00           C  
ATOM   3477  CG  TYR A1455     -10.851 335.447   4.771  1.00  0.00           C  
ATOM   3478  CD1 TYR A1455      -9.845 334.819   4.015  1.00  0.00           C  
ATOM   3479  CD2 TYR A1455     -10.534 336.566   5.562  1.00  0.00           C  
ATOM   3480  CE1 TYR A1455      -8.530 335.317   4.037  1.00  0.00           C  
ATOM   3481  CE2 TYR A1455      -9.220 337.066   5.583  1.00  0.00           C  
ATOM   3482  CZ  TYR A1455      -8.218 336.443   4.817  1.00  0.00           C  
ATOM   3483  OH  TYR A1455      -6.942 336.927   4.833  1.00  0.00           O  
ATOM   3484  N   LEU A1456     -15.022 334.125   3.606  1.00 52.96           N  
ATOM   3485  CA  LEU A1456     -16.378 333.680   3.862  1.00 56.60           C  
ATOM   3486  C   LEU A1456     -16.714 332.458   2.998  1.00 58.17           C  
ATOM   3487  O   LEU A1456     -17.526 331.600   3.363  1.00 55.33           O  
ATOM   3488  CB  LEU A1456     -17.363 334.828   3.575  1.00  0.00           C  
ATOM   3489  CG  LEU A1456     -18.704 334.958   4.340  1.00  0.00           C  
ATOM   3490  CD1 LEU A1456     -18.498 335.110   5.845  1.00  0.00           C  
ATOM   3491  CD2 LEU A1456     -19.528 336.124   3.793  1.00  0.00           C  
ATOM   3492  N   ASP A1457     -16.105 332.411   1.823  1.00 66.29           N  
ATOM   3493  CA  ASP A1457     -16.303 331.318   0.869  1.00 72.27           C  
ATOM   3494  C   ASP A1457     -15.760 330.008   1.417  1.00 68.54           C  
ATOM   3495  O   ASP A1457     -16.440 328.974   1.357  1.00 75.07           O  
ATOM   3496  CB  ASP A1457     -15.620 331.639  -0.479  1.00 72.89           C  
ATOM   3497  CG  ASP A1457     -16.376 332.717  -1.285  1.00 72.54           C  
ATOM   3498  OD1 ASP A1457     -17.578 332.939  -1.004  1.00 73.59           O  
ATOM   3499  OD2 ASP A1457     -15.770 333.368  -2.166  1.00 67.03           O1-
ATOM   3500  N   ILE A1458     -14.536 330.075   1.939  1.00 54.60           N  
ATOM   3501  CA  ILE A1458     -13.894 328.934   2.559  1.00 47.69           C  
ATOM   3502  C   ILE A1458     -14.748 328.437   3.719  1.00 49.18           C  
ATOM   3503  O   ILE A1458     -14.771 327.262   4.015  1.00 53.71           O  
ATOM   3504  CB  ILE A1458     -12.496 329.291   3.097  1.00  0.00           C  
ATOM   3505  CG1 ILE A1458     -11.409 329.060   2.028  1.00  0.00           C  
ATOM   3506  CG2 ILE A1458     -12.186 328.515   4.390  1.00  0.00           C  
ATOM   3507  CD1 ILE A1458      -9.949 329.368   2.399  1.00  0.00           C  
ATOM   3508  N   MET A1459     -15.455 329.336   4.393  1.00 52.25           N  
ATOM   3509  CA  MET A1459     -16.309 328.952   5.527  1.00 53.00           C  
ATOM   3510  C   MET A1459     -17.648 328.376   5.098  1.00 53.61           C  
ATOM   3511  O   MET A1459     -18.475 328.035   5.952  1.00 54.73           O  
ATOM   3512  CB  MET A1459     -16.579 330.170   6.430  1.00 57.49           C  
ATOM   3513  CG  MET A1459     -15.378 330.665   7.219  1.00 57.80           C  
ATOM   3514  SD  MET A1459     -15.797 332.027   8.329  1.00 57.20           S  
ATOM   3515  CE  MET A1459     -14.126 332.502   8.777  1.00 61.56           C  
ATOM   3516  N   ASP A1460     -17.900 328.358   3.788  1.00 54.22           N  
ATOM   3517  CA  ASP A1460     -19.153 327.845   3.248  1.00 53.27           C  
ATOM   3518  C   ASP A1460     -20.276 328.847   3.084  1.00 51.51           C  
ATOM   3519  O   ASP A1460     -21.402 328.436   2.809  1.00 54.81           O  
ATOM   3520  CB  ASP A1460     -19.640 326.674   4.122  1.00  0.00           C  
ATOM   3521  CG  ASP A1460     -20.456 325.595   3.405  1.00  0.00           C  
ATOM   3522  OD1 ASP A1460     -20.203 325.396   2.195  1.00  0.00           O  
ATOM   3523  OD2 ASP A1460     -21.342 325.020   4.070  1.00  0.00           O1-
ATOM   3524  N   GLY A1461     -19.995 330.142   3.258  1.00 47.02           N  
ATOM   3525  CA  GLY A1461     -20.967 331.189   2.936  1.00 47.13           C  
ATOM   3526  C   GLY A1461     -21.794 331.722   4.082  1.00 49.54           C  
ATOM   3527  O   GLY A1461     -21.870 331.126   5.146  1.00 58.50           O  
ATOM   3528  N   GLU A1462     -22.427 332.862   3.856  1.00 55.36           N  
ATOM   3529  CA  GLU A1462     -23.092 333.627   4.927  1.00 58.64           C  
ATOM   3530  C   GLU A1462     -24.213 332.856   5.543  1.00 62.30           C  
ATOM   3531  O   GLU A1462     -24.514 333.042   6.715  1.00 68.80           O  
ATOM   3532  CB  GLU A1462     -23.704 334.946   4.418  1.00  0.00           C  
ATOM   3533  CG  GLU A1462     -23.392 335.337   2.965  1.00  0.00           C  
ATOM   3534  CD  GLU A1462     -24.003 336.645   2.472  1.00  0.00           C  
ATOM   3535  OE1 GLU A1462     -23.338 337.694   2.624  1.00  0.00           O  
ATOM   3536  OE2 GLU A1462     -25.132 336.570   1.944  1.00  0.00           O1-
ATOM   3537  N   LYS A1463     -24.859 332.021   4.742  1.00 69.40           N  
ATOM   3538  CA  LYS A1463     -25.982 331.229   5.228  1.00 81.05           C  
ATOM   3539  C   LYS A1463     -25.490 329.965   5.921  1.00 72.70           C  
ATOM   3540  O   LYS A1463     -26.278 329.283   6.562  1.00 66.94           O  
ATOM   3541  CB  LYS A1463     -26.945 330.874   4.080  1.00  0.00           C  
ATOM   3542  CG  LYS A1463     -26.227 330.459   2.793  1.00  0.00           C  
ATOM   3543  CD  LYS A1463     -27.161 330.148   1.616  1.00  0.00           C  
ATOM   3544  CE  LYS A1463     -26.459 329.730   0.317  1.00  0.00           C  
ATOM   3545  NZ  LYS A1463     -27.401 329.444  -0.780  1.00  0.00           N1+
ATOM   3546  N   SER A1464     -24.187 329.691   5.793  1.00 65.22           N  
ATOM   3547  CA  SER A1464     -23.579 328.474   6.293  1.00 61.89           C  
ATOM   3548  C   SER A1464     -23.634 328.291   7.798  1.00 66.41           C  
ATOM   3549  O   SER A1464     -23.644 329.263   8.565  1.00 71.59           O  
ATOM   3550  CB  SER A1464     -22.112 328.410   5.826  1.00  0.00           C  
ATOM   3551  OG  SER A1464     -21.491 327.222   6.334  1.00  0.00           O  
ATOM   3552  N   ASP A1465     -23.695 327.027   8.214  1.00 66.74           N  
ATOM   3553  CA  ASP A1465     -23.636 326.646   9.630  1.00 65.94           C  
ATOM   3554  C   ASP A1465     -22.273 326.967  10.231  1.00 61.34           C  
ATOM   3555  O   ASP A1465     -22.181 327.447  11.370  1.00 63.39           O  
ATOM   3556  CB  ASP A1465     -23.889 325.138   9.813  1.00 68.98           C  
ATOM   3557  CG  ASP A1465     -25.358 324.771   9.821  1.00 71.82           C  
ATOM   3558  OD1 ASP A1465     -26.217 325.673   9.988  1.00 79.74           O  
ATOM   3559  OD2 ASP A1465     -25.645 323.559   9.682  1.00 64.89           O1-
ATOM   3560  N   ASN A1466     -21.213 326.676   9.489  1.00 57.28           N  
ATOM   3561  CA  ASN A1466     -19.878 326.943   9.991  1.00 60.40           C  
ATOM   3562  C   ASN A1466     -19.645 328.420  10.166  1.00 61.53           C  
ATOM   3563  O   ASN A1466     -18.857 328.832  11.026  1.00 68.93           O  
ATOM   3564  CB  ASN A1466     -18.794 326.358   9.067  1.00  0.00           C  
ATOM   3565  CG  ASN A1466     -18.672 324.835   9.033  1.00  0.00           C  
ATOM   3566  ND2 ASN A1466     -18.154 324.297   7.931  1.00  0.00           N  
ATOM   3567  OD1 ASN A1466     -19.069 324.135   9.956  1.00  0.00           O  
ATOM   3568  N   TYR A1467     -20.318 329.219   9.356  1.00 58.68           N  
ATOM   3569  CA  TYR A1467     -20.183 330.661   9.480  1.00 59.30           C  
ATOM   3570  C   TYR A1467     -20.933 331.174  10.709  1.00 55.41           C  
ATOM   3571  O   TYR A1467     -20.403 331.983  11.473  1.00 59.84           O  
ATOM   3572  CB  TYR A1467     -20.658 331.385   8.207  1.00  0.00           C  
ATOM   3573  CG  TYR A1467     -20.444 332.885   8.140  1.00  0.00           C  
ATOM   3574  CD1 TYR A1467     -19.477 333.494   8.960  1.00  0.00           C  
ATOM   3575  CD2 TYR A1467     -21.224 333.674   7.277  1.00  0.00           C  
ATOM   3576  CE1 TYR A1467     -19.279 334.884   8.905  1.00  0.00           C  
ATOM   3577  CE2 TYR A1467     -21.025 335.064   7.219  1.00  0.00           C  
ATOM   3578  CZ  TYR A1467     -20.050 335.670   8.031  1.00  0.00           C  
ATOM   3579  OH  TYR A1467     -19.853 337.020   7.976  1.00  0.00           O  
ATOM   3580  N   GLU A1468     -22.165 330.723  10.891  1.00 50.85           N  
ATOM   3581  CA  GLU A1468     -22.864 330.994  12.131  1.00 51.80           C  
ATOM   3582  C   GLU A1468     -22.022 330.565  13.317  1.00 52.74           C  
ATOM   3583  O   GLU A1468     -22.055 331.202  14.348  1.00 55.81           O  
ATOM   3584  CB  GLU A1468     -24.178 330.196  12.225  1.00  0.00           C  
ATOM   3585  CG  GLU A1468     -25.375 330.741  11.429  1.00  0.00           C  
ATOM   3586  CD  GLU A1468     -26.672 329.943  11.530  1.00  0.00           C  
ATOM   3587  OE1 GLU A1468     -27.474 330.245  12.442  1.00  0.00           O  
ATOM   3588  OE2 GLU A1468     -26.841 329.041  10.683  1.00  0.00           O1-
ATOM   3589  N   TYR A1469     -21.314 329.450  13.192  1.00 52.17           N  
ATOM   3590  CA  TYR A1469     -20.506 328.950  14.295  1.00 51.39           C  
ATOM   3591  C   TYR A1469     -19.362 329.900  14.591  1.00 49.97           C  
ATOM   3592  O   TYR A1469     -18.996 330.102  15.748  1.00 52.47           O  
ATOM   3593  CB  TYR A1469     -19.982 327.559  13.952  1.00 55.15           C  
ATOM   3594  CG  TYR A1469     -19.101 326.882  15.009  1.00 55.41           C  
ATOM   3595  CD1 TYR A1469     -19.514 326.727  16.334  1.00 50.54           C  
ATOM   3596  CD2 TYR A1469     -17.862 326.356  14.642  1.00 57.79           C  
ATOM   3597  CE1 TYR A1469     -18.697 326.100  17.266  1.00 53.55           C  
ATOM   3598  CE2 TYR A1469     -17.040 325.722  15.557  1.00 58.90           C  
ATOM   3599  CZ  TYR A1469     -17.449 325.592  16.866  1.00 60.58           C  
ATOM   3600  OH  TYR A1469     -16.576 324.945  17.735  1.00 62.57           O  
ATOM   3601  N   PHE A1470     -18.799 330.478  13.541  1.00 46.48           N  
ATOM   3602  CA  PHE A1470     -17.758 331.495  13.685  1.00 46.36           C  
ATOM   3603  C   PHE A1470     -18.230 332.638  14.571  1.00 46.39           C  
ATOM   3604  O   PHE A1470     -17.489 333.132  15.413  1.00 45.60           O  
ATOM   3605  CB  PHE A1470     -17.379 332.031  12.292  1.00  0.00           C  
ATOM   3606  CG  PHE A1470     -16.307 333.098  12.274  1.00  0.00           C  
ATOM   3607  CD1 PHE A1470     -16.667 334.454  12.364  1.00  0.00           C  
ATOM   3608  CD2 PHE A1470     -14.953 332.736  12.166  1.00  0.00           C  
ATOM   3609  CE1 PHE A1470     -15.673 335.448  12.354  1.00  0.00           C  
ATOM   3610  CE2 PHE A1470     -13.959 333.731  12.155  1.00  0.00           C  
ATOM   3611  CZ  PHE A1470     -14.319 335.087  12.248  1.00  0.00           C  
ATOM   3612  N   ARG A1471     -19.474 333.054  14.381  1.00 46.07           N  
ATOM   3613  CA  ARG A1471     -20.045 334.115  15.209  1.00 46.69           C  
ATOM   3614  C   ARG A1471     -20.238 333.640  16.619  1.00 45.49           C  
ATOM   3615  O   ARG A1471     -20.022 334.361  17.563  1.00 48.94           O  
ATOM   3616  CB  ARG A1471     -21.380 334.602  14.617  1.00  0.00           C  
ATOM   3617  CG  ARG A1471     -21.387 335.347  13.263  1.00  0.00           C  
ATOM   3618  CD  ARG A1471     -22.718 335.845  12.699  1.00  0.00           C  
ATOM   3619  NE  ARG A1471     -23.347 336.850  13.563  1.00  0.00           N  
ATOM   3620  CZ  ARG A1471     -24.371 336.606  14.401  1.00  0.00           C  
ATOM   3621  NH1 ARG A1471     -24.896 335.365  14.493  1.00  0.00           N1+
ATOM   3622  NH2 ARG A1471     -24.859 337.629  15.131  1.00  0.00           N1+
ATOM   3623  N   ARG A1472     -20.607 332.385  16.748  1.00 49.86           N  
ATOM   3624  CA  ARG A1472     -20.866 331.759  18.042  1.00 50.71           C  
ATOM   3625  C   ARG A1472     -19.595 331.726  18.862  1.00 47.14           C  
ATOM   3626  O   ARG A1472     -19.598 331.918  20.075  1.00 40.07           O  
ATOM   3627  CB  ARG A1472     -21.333 330.312  17.800  1.00  0.00           C  
ATOM   3628  CG  ARG A1472     -22.616 330.051  16.979  1.00  0.00           C  
ATOM   3629  CD  ARG A1472     -23.066 328.609  16.748  1.00  0.00           C  
ATOM   3630  NE  ARG A1472     -24.296 328.530  15.954  1.00  0.00           N  
ATOM   3631  CZ  ARG A1472     -25.541 328.561  16.464  1.00  0.00           C  
ATOM   3632  NH1 ARG A1472     -25.728 328.612  17.801  1.00  0.00           N1+
ATOM   3633  NH2 ARG A1472     -26.585 328.531  15.612  1.00  0.00           N1+
ATOM   3634  N   LEU A1473     -18.509 331.431  18.165  1.00 44.34           N  
ATOM   3635  CA  LEU A1473     -17.230 331.334  18.805  1.00 41.81           C  
ATOM   3636  C   LEU A1473     -16.801 332.671  19.284  1.00 40.68           C  
ATOM   3637  O   LEU A1473     -16.226 332.791  20.364  1.00 45.72           O  
ATOM   3638  CB  LEU A1473     -16.201 330.795  17.838  1.00 40.82           C  
ATOM   3639  CG  LEU A1473     -16.332 329.304  17.570  1.00 41.97           C  
ATOM   3640  CD1 LEU A1473     -15.266 328.924  16.583  1.00 44.43           C  
ATOM   3641  CD2 LEU A1473     -16.144 328.481  18.821  1.00 42.73           C  
ATOM   3642  N   ILE A1474     -17.053 333.681  18.471  1.00 41.00           N  
ATOM   3643  CA  ILE A1474     -16.626 335.039  18.792  1.00 41.09           C  
ATOM   3644  C   ILE A1474     -17.298 335.510  20.066  1.00 39.35           C  
ATOM   3645  O   ILE A1474     -16.646 336.011  20.963  1.00 41.85           O  
ATOM   3646  CB  ILE A1474     -16.920 336.003  17.627  1.00  0.00           C  
ATOM   3647  CG1 ILE A1474     -15.731 336.077  16.648  1.00  0.00           C  
ATOM   3648  CG2 ILE A1474     -17.306 337.399  18.148  1.00  0.00           C  
ATOM   3649  CD1 ILE A1474     -15.855 336.996  15.423  1.00  0.00           C  
ATOM   3650  N   VAL A1475     -18.596 335.313  20.157  1.00 39.77           N  
ATOM   3651  CA  VAL A1475     -19.334 335.619  21.372  1.00 43.24           C  
ATOM   3652  C   VAL A1475     -18.783 334.854  22.571  1.00 45.60           C  
ATOM   3653  O   VAL A1475     -18.456 335.432  23.595  1.00 48.08           O  
ATOM   3654  CB  VAL A1475     -20.813 335.233  21.183  1.00  0.00           C  
ATOM   3655  CG1 VAL A1475     -21.344 335.901  19.913  1.00  0.00           C  
ATOM   3656  CG2 VAL A1475     -21.006 333.715  21.063  1.00  0.00           C  
ATOM   3657  N   SER A1476     -18.662 333.545  22.420  1.00 47.44           N  
ATOM   3658  CA  SER A1476     -18.123 332.703  23.479  1.00 46.09           C  
ATOM   3659  C   SER A1476     -16.776 333.199  23.971  1.00 45.78           C  
ATOM   3660  O   SER A1476     -16.551 333.298  25.174  1.00 49.79           O  
ATOM   3661  CB  SER A1476     -17.992 331.249  22.989  1.00  0.00           C  
ATOM   3662  OG  SER A1476     -18.933 330.416  23.677  1.00  0.00           O  
ATOM   3663  N   GLY A1477     -15.878 333.515  23.046  1.00 43.76           N  
ATOM   3664  CA  GLY A1477     -14.518 333.944  23.410  1.00 45.52           C  
ATOM   3665  C   GLY A1477     -14.446 335.321  24.057  1.00 43.64           C  
ATOM   3666  O   GLY A1477     -13.503 335.655  24.774  1.00 39.71           O  
ATOM   3667  N   PHE A1478     -15.446 336.126  23.757  1.00 44.02           N  
ATOM   3668  CA  PHE A1478     -15.545 337.455  24.303  1.00 44.74           C  
ATOM   3669  C   PHE A1478     -16.032 337.332  25.720  1.00 43.22           C  
ATOM   3670  O   PHE A1478     -15.467 337.921  26.627  1.00 45.06           O  
ATOM   3671  CB  PHE A1478     -16.537 338.278  23.461  1.00  0.00           C  
ATOM   3672  CG  PHE A1478     -16.644 339.742  23.825  1.00  0.00           C  
ATOM   3673  CD1 PHE A1478     -15.600 340.366  24.531  1.00  0.00           C  
ATOM   3674  CD2 PHE A1478     -17.784 340.480  23.459  1.00  0.00           C  
ATOM   3675  CE1 PHE A1478     -15.693 341.728  24.865  1.00  0.00           C  
ATOM   3676  CE2 PHE A1478     -17.877 341.842  23.794  1.00  0.00           C  
ATOM   3677  CZ  PHE A1478     -16.831 342.466  24.498  1.00  0.00           C  
ATOM   3678  N   LEU A1479     -17.055 336.512  25.922  1.00 43.22           N  
ATOM   3679  CA  LEU A1479     -17.596 336.301  27.259  1.00 43.21           C  
ATOM   3680  C   LEU A1479     -16.519 335.743  28.163  1.00 43.11           C  
ATOM   3681  O   LEU A1479     -16.479 336.068  29.340  1.00 44.45           O  
ATOM   3682  CB  LEU A1479     -18.814 335.358  27.256  1.00  0.00           C  
ATOM   3683  CG  LEU A1479     -20.139 335.745  26.555  1.00  0.00           C  
ATOM   3684  CD1 LEU A1479     -21.158 334.609  26.577  1.00  0.00           C  
ATOM   3685  CD2 LEU A1479     -20.732 337.008  27.178  1.00  0.00           C  
ATOM   3686  N   GLU A1480     -15.671 334.895  27.599  1.00 41.10           N  
ATOM   3687  CA  GLU A1480     -14.580 334.299  28.337  1.00 42.92           C  
ATOM   3688  C   GLU A1480     -13.586 335.347  28.720  1.00 41.47           C  
ATOM   3689  O   GLU A1480     -13.147 335.410  29.865  1.00 43.40           O  
ATOM   3690  CB  GLU A1480     -13.894 333.219  27.480  1.00  0.00           C  
ATOM   3691  CG  GLU A1480     -13.181 333.698  26.206  1.00  0.00           C  
ATOM   3692  CD  GLU A1480     -12.566 332.613  25.328  1.00  0.00           C  
ATOM   3693  OE1 GLU A1480     -12.717 331.422  25.680  1.00  0.00           O  
ATOM   3694  OE2 GLU A1480     -11.956 332.998  24.308  1.00  0.00           O1-
ATOM   3695  N   ALA A1481     -13.236 336.175  27.751  1.00 40.60           N  
ATOM   3696  CA  ALA A1481     -12.226 337.210  27.949  1.00 42.53           C  
ATOM   3697  C   ALA A1481     -12.607 338.182  29.060  1.00 44.52           C  
ATOM   3698  O   ALA A1481     -11.784 338.527  29.925  1.00 47.87           O  
ATOM   3699  CB  ALA A1481     -12.005 337.964  26.653  1.00 43.99           C  
ATOM   3700  N   ARG A1482     -13.864 338.605  29.050  1.00 43.50           N  
ATOM   3701  CA  ARG A1482     -14.354 339.506  30.061  1.00 43.74           C  
ATOM   3702  C   ARG A1482     -14.175 338.955  31.467  1.00 44.38           C  
ATOM   3703  O   ARG A1482     -13.887 339.699  32.398  1.00 44.63           O  
ATOM   3704  CB  ARG A1482     -15.838 339.707  29.872  1.00 45.72           C  
ATOM   3705  CG  ARG A1482     -16.269 340.334  28.566  1.00 49.97           C  
ATOM   3706  CD  ARG A1482     -17.521 341.179  28.777  1.00 47.85           C  
ATOM   3707  NE  ARG A1482     -18.601 340.404  29.379  1.00 45.96           N  
ATOM   3708  CZ  ARG A1482     -19.756 340.936  29.737  1.00 44.05           C  
ATOM   3709  NH1 ARG A1482     -19.982 342.225  29.518  1.00 43.02           N1+
ATOM   3710  NH2 ARG A1482     -20.691 340.184  30.293  1.00 43.40           N1+
ATOM   3711  N   LYS A1483     -14.367 337.656  31.626  1.00 43.16           N  
ATOM   3712  CA  LYS A1483     -14.223 337.027  32.932  1.00 43.58           C  
ATOM   3713  C   LYS A1483     -12.801 337.024  33.452  1.00 42.44           C  
ATOM   3714  O   LYS A1483     -12.587 336.647  34.580  1.00 40.57           O  
ATOM   3715  CB  LYS A1483     -14.725 335.584  32.886  1.00 46.60           C  
ATOM   3716  CG  LYS A1483     -16.219 335.510  32.696  1.00 49.02           C  
ATOM   3717  CD  LYS A1483     -16.708 334.084  32.607  1.00 53.47           C  
ATOM   3718  CE  LYS A1483     -18.192 334.073  32.276  1.00 59.00           C  
ATOM   3719  NZ  LYS A1483     -18.643 332.739  31.775  1.00 62.34           N1+
ATOM   3720  N   HIS A1484     -11.828 337.396  32.630  1.00 43.20           N  
ATOM   3721  CA  HIS A1484     -10.426 337.322  33.037  1.00 43.35           C  
ATOM   3722  C   HIS A1484      -9.675 338.553  32.571  1.00 41.33           C  
ATOM   3723  O   HIS A1484      -8.449 338.580  32.478  1.00 38.91           O  
ATOM   3724  CB  HIS A1484      -9.802 336.068  32.454  1.00 44.65           C  
ATOM   3725  CG  HIS A1484     -10.452 334.792  32.920  1.00 45.00           C  
ATOM   3726  CD2 HIS A1484     -11.065 333.795  32.234  1.00 46.29           C  
ATOM   3727  ND1 HIS A1484     -10.484 334.414  34.242  1.00 43.98           N  
ATOM   3728  CE1 HIS A1484     -11.087 333.243  34.351  1.00 43.52           C  
ATOM   3729  NE2 HIS A1484     -11.460 332.850  33.150  1.00 44.05           N  
ATOM   3730  N   SER A1485     -10.446 339.592  32.318  1.00 40.81           N  
ATOM   3731  CA  SER A1485      -9.936 340.825  31.795  1.00 41.68           C  
ATOM   3732  C   SER A1485      -8.697 341.373  32.492  1.00 43.38           C  
ATOM   3733  O   SER A1485      -7.812 341.906  31.831  1.00 46.92           O  
ATOM   3734  CB  SER A1485     -11.056 341.876  31.904  1.00  0.00           C  
ATOM   3735  OG  SER A1485     -11.024 342.743  30.764  1.00  0.00           O  
ATOM   3736  N   GLU A1486      -8.641 341.295  33.812  1.00 46.97           N  
ATOM   3737  CA  GLU A1486      -7.571 341.976  34.566  1.00 50.54           C  
ATOM   3738  C   GLU A1486      -6.179 341.400  34.254  1.00 48.91           C  
ATOM   3739  O   GLU A1486      -5.181 342.124  34.204  1.00 44.34           O  
ATOM   3740  CB  GLU A1486      -7.875 341.903  36.074  1.00  0.00           C  
ATOM   3741  CG  GLU A1486      -9.087 342.705  36.574  1.00  0.00           C  
ATOM   3742  CD  GLU A1486      -9.407 342.587  38.061  1.00  0.00           C  
ATOM   3743  OE1 GLU A1486      -8.695 341.826  38.754  1.00  0.00           O  
ATOM   3744  OE2 GLU A1486     -10.364 343.271  38.483  1.00  0.00           O1-
ATOM   3745  N   GLU A1487      -6.153 340.090  34.031  1.00 48.94           N  
ATOM   3746  CA  GLU A1487      -4.947 339.385  33.647  1.00 48.62           C  
ATOM   3747  C   GLU A1487      -4.387 339.907  32.343  1.00 46.76           C  
ATOM   3748  O   GLU A1487      -3.164 339.924  32.146  1.00 46.88           O  
ATOM   3749  CB  GLU A1487      -5.239 337.877  33.543  1.00  0.00           C  
ATOM   3750  CG  GLU A1487      -5.554 337.141  34.855  1.00  0.00           C  
ATOM   3751  CD  GLU A1487      -5.887 335.657  34.734  1.00  0.00           C  
ATOM   3752  OE1 GLU A1487      -5.919 335.158  33.586  1.00  0.00           O  
ATOM   3753  OE2 GLU A1487      -6.101 335.043  35.800  1.00  0.00           O1-
ATOM   3754  N   ILE A1488      -5.278 340.303  31.436  1.00 44.56           N  
ATOM   3755  CA  ILE A1488      -4.845 340.780  30.123  1.00 46.25           C  
ATOM   3756  C   ILE A1488      -4.318 342.188  30.276  1.00 45.58           C  
ATOM   3757  O   ILE A1488      -3.176 342.472  29.925  1.00 45.94           O  
ATOM   3758  CB  ILE A1488      -5.974 340.738  29.076  1.00  0.00           C  
ATOM   3759  CG1 ILE A1488      -6.866 339.494  29.264  1.00  0.00           C  
ATOM   3760  CG2 ILE A1488      -5.406 340.810  27.647  1.00  0.00           C  
ATOM   3761  CD1 ILE A1488      -8.048 339.296  28.302  1.00  0.00           C  
ATOM   3762  N   ILE A1489      -5.152 343.044  30.859  1.00 44.12           N  
ATOM   3763  CA  ILE A1489      -4.830 344.456  31.042  1.00 44.37           C  
ATOM   3764  C   ILE A1489      -3.534 344.631  31.852  1.00 44.59           C  
ATOM   3765  O   ILE A1489      -2.715 345.516  31.557  1.00 42.38           O  
ATOM   3766  CB  ILE A1489      -5.975 345.182  31.773  1.00  0.00           C  
ATOM   3767  CG1 ILE A1489      -7.261 344.330  31.782  1.00  0.00           C  
ATOM   3768  CG2 ILE A1489      -6.226 346.572  31.163  1.00  0.00           C  
ATOM   3769  CD1 ILE A1489      -8.507 344.905  32.476  1.00  0.00           C  
ATOM   3770  N   LEU A1490      -3.359 343.781  32.865  1.00 44.73           N  
ATOM   3771  CA  LEU A1490      -2.134 343.810  33.682  1.00 45.16           C  
ATOM   3772  C   LEU A1490      -0.889 343.851  32.815  1.00 43.34           C  
ATOM   3773  O   LEU A1490       0.007 344.678  33.017  1.00 44.76           O  
ATOM   3774  CB  LEU A1490      -2.051 342.594  34.623  1.00  0.00           C  
ATOM   3775  CG  LEU A1490      -1.846 342.759  36.148  1.00  0.00           C  
ATOM   3776  CD1 LEU A1490      -2.916 343.644  36.783  1.00  0.00           C  
ATOM   3777  CD2 LEU A1490      -1.800 341.397  36.840  1.00  0.00           C  
ATOM   3778  N   PHE A1491      -0.842 342.938  31.852  1.00 40.89           N  
ATOM   3779  CA  PHE A1491       0.329 342.757  31.004  1.00 38.87           C  
ATOM   3780  C   PHE A1491       0.706 344.015  30.260  1.00 37.97           C  
ATOM   3781  O   PHE A1491       1.892 344.362  30.157  1.00 36.16           O  
ATOM   3782  CB  PHE A1491       0.072 341.615  30.003  1.00  0.00           C  
ATOM   3783  CG  PHE A1491       0.223 340.246  30.114  1.00  0.00           C  
ATOM   3784  CD1 PHE A1491      -0.907 339.553  30.513  1.00  0.00           C  
ATOM   3785  CD2 PHE A1491       1.539 339.929  30.394  1.00  0.00           C  
ATOM   3786  CE1 PHE A1491      -0.767 338.699  31.544  1.00  0.00           C  
ATOM   3787  CE2 PHE A1491       1.653 339.160  31.470  1.00  0.00           C  
ATOM   3788  CZ  PHE A1491       0.488 338.595  31.996  1.00  0.00           C  
ATOM   3789  N   VAL A1492      -0.307 344.677  29.720  1.00 39.23           N  
ATOM   3790  CA  VAL A1492      -0.078 345.850  28.897  1.00 39.38           C  
ATOM   3791  C   VAL A1492       0.248 346.985  29.813  1.00 40.13           C  
ATOM   3792  O   VAL A1492       1.170 347.752  29.568  1.00 42.38           O  
ATOM   3793  CB  VAL A1492      -1.297 346.218  28.039  1.00 38.37           C  
ATOM   3794  CG1 VAL A1492      -1.040 347.493  27.264  1.00 38.58           C  
ATOM   3795  CG2 VAL A1492      -1.594 345.105  27.065  1.00 38.97           C  
ATOM   3796  N   GLU A1493      -0.493 347.090  30.892  1.00 42.50           N  
ATOM   3797  CA  GLU A1493      -0.410 348.313  31.675  1.00 48.15           C  
ATOM   3798  C   GLU A1493       0.935 348.482  32.373  1.00 44.89           C  
ATOM   3799  O   GLU A1493       1.433 349.590  32.474  1.00 46.92           O  
ATOM   3800  CB  GLU A1493      -1.558 348.400  32.682  1.00 53.10           C  
ATOM   3801  CG  GLU A1493      -1.410 349.526  33.685  1.00 56.63           C  
ATOM   3802  CD  GLU A1493      -2.600 349.696  34.599  1.00 59.76           C  
ATOM   3803  OE1 GLU A1493      -3.425 348.765  34.740  1.00 61.85           O  
ATOM   3804  OE2 GLU A1493      -2.681 350.788  35.182  1.00 57.94           O1-
ATOM   3805  N   LEU A1494       1.518 347.388  32.839  1.00 44.05           N  
ATOM   3806  CA  LEU A1494       2.855 347.436  33.442  1.00 44.37           C  
ATOM   3807  C   LEU A1494       3.948 347.761  32.419  1.00 43.71           C  
ATOM   3808  O   LEU A1494       4.874 348.492  32.709  1.00 43.02           O  
ATOM   3809  CB  LEU A1494       3.184 346.121  34.173  1.00  0.00           C  
ATOM   3810  CG  LEU A1494       2.757 345.879  35.641  1.00  0.00           C  
ATOM   3811  CD1 LEU A1494       1.256 346.071  35.846  1.00  0.00           C  
ATOM   3812  CD2 LEU A1494       3.186 344.488  36.108  1.00  0.00           C  
ATOM   3813  N   MET A1495       3.797 347.255  31.215  1.00 45.21           N  
ATOM   3814  CA  MET A1495       4.741 347.543  30.140  1.00 47.12           C  
ATOM   3815  C   MET A1495       4.735 348.977  29.672  1.00 45.96           C  
ATOM   3816  O   MET A1495       5.691 349.433  29.085  1.00 47.95           O  
ATOM   3817  CB  MET A1495       4.429 346.678  28.907  1.00 47.38           C  
ATOM   3818  CG  MET A1495       5.111 345.337  28.857  1.00 44.67           C  
ATOM   3819  SD  MET A1495       6.596 345.269  29.836  1.00 45.36           S  
ATOM   3820  CE  MET A1495       5.943 343.959  30.850  1.00 49.53           C  
ATOM   3821  N   MET A1496       3.622 349.663  29.861  1.00 48.01           N  
ATOM   3822  CA  MET A1496       3.461 351.043  29.398  1.00 51.87           C  
ATOM   3823  C   MET A1496       4.363 352.025  30.145  1.00 50.99           C  
ATOM   3824  O   MET A1496       4.611 353.139  29.690  1.00 44.38           O  
ATOM   3825  CB  MET A1496       1.991 351.449  29.615  1.00  0.00           C  
ATOM   3826  CG  MET A1496       1.365 352.453  28.633  1.00  0.00           C  
ATOM   3827  SD  MET A1496      -0.363 352.938  28.876  1.00  0.00           S  
ATOM   3828  CE  MET A1496      -0.536 354.083  27.485  1.00  0.00           C  
ATOM   3829  N   PRO A1497       4.835 351.587  31.304  1.00 51.39           N  
ATOM   3830  CA  PRO A1497       5.445 352.454  32.280  1.00 54.49           C  
ATOM   3831  C   PRO A1497       6.389 353.536  31.847  1.00 58.46           C  
ATOM   3832  O   PRO A1497       6.097 354.739  32.024  1.00 72.85           O  
ATOM   3833  CB  PRO A1497       6.123 351.601  33.368  1.00  0.00           C  
ATOM   3834  CG  PRO A1497       6.799 350.616  32.569  1.00  0.00           C  
ATOM   3835  CD  PRO A1497       6.074 350.822  31.290  1.00  0.00           C  
ATOM   3836  N   ALA A1498       7.550 353.168  31.363  1.00 56.34           N  
ATOM   3837  CA  ALA A1498       8.490 354.211  30.998  1.00 57.76           C  
ATOM   3838  C   ALA A1498       8.673 354.165  29.522  1.00 56.79           C  
ATOM   3839  O   ALA A1498       9.771 354.378  29.033  1.00 65.71           O  
ATOM   3840  CB  ALA A1498       9.841 353.948  31.690  1.00  0.00           C  
ATOM   3841  N   LEU A1499       7.592 353.867  28.825  1.00 51.96           N  
ATOM   3842  CA  LEU A1499       7.722 353.317  27.511  1.00 52.40           C  
ATOM   3843  C   LEU A1499       7.501 354.411  26.524  1.00 53.77           C  
ATOM   3844  O   LEU A1499       6.625 355.234  26.697  1.00 54.00           O  
ATOM   3845  CB  LEU A1499       6.680 352.205  27.287  1.00  0.00           C  
ATOM   3846  CG  LEU A1499       7.404 351.135  26.508  1.00  0.00           C  
ATOM   3847  CD1 LEU A1499       7.284 349.609  26.459  1.00  0.00           C  
ATOM   3848  CD2 LEU A1499       6.492 351.558  25.550  1.00  0.00           C  
ATOM   3849  N   LYS A1500       8.292 354.412  25.466  1.00 61.12           N  
ATOM   3850  CA  LYS A1500       8.098 355.359  24.364  1.00 67.24           C  
ATOM   3851  C   LYS A1500       7.702 354.627  23.104  1.00 61.86           C  
ATOM   3852  O   LYS A1500       7.721 355.193  22.010  1.00 69.87           O  
ATOM   3853  CB  LYS A1500       9.392 356.173  24.173  1.00  0.00           C  
ATOM   3854  CG  LYS A1500       9.779 356.360  22.702  1.00  0.00           C  
ATOM   3855  CD  LYS A1500      11.090 357.123  22.483  1.00  0.00           C  
ATOM   3856  CE  LYS A1500      11.495 357.320  21.016  1.00  0.00           C  
ATOM   3857  NZ  LYS A1500      12.761 358.058  20.861  1.00  0.00           N1+
ATOM   3858  N   ILE A1501       7.270 353.386  23.284  1.00 56.36           N  
ATOM   3859  CA  ILE A1501       6.777 352.586  22.180  1.00 52.96           C  
ATOM   3860  C   ILE A1501       5.511 353.189  21.564  1.00 51.99           C  
ATOM   3861  O   ILE A1501       4.604 353.650  22.272  1.00 52.14           O  
ATOM   3862  CB  ILE A1501       6.436 351.162  22.656  1.00  0.00           C  
ATOM   3863  CG1 ILE A1501       7.670 350.464  23.263  1.00  0.00           C  
ATOM   3864  CG2 ILE A1501       5.825 350.329  21.515  1.00  0.00           C  
ATOM   3865  CD1 ILE A1501       8.897 350.247  22.363  1.00  0.00           C  
ATOM   3866  N   PRO A1502       5.420 353.136  20.242  1.00 52.54           N  
ATOM   3867  CA  PRO A1502       4.327 353.748  19.513  1.00 51.80           C  
ATOM   3868  C   PRO A1502       2.968 353.266  19.935  1.00 50.04           C  
ATOM   3869  O   PRO A1502       1.999 353.985  19.742  1.00 56.25           O  
ATOM   3870  CB  PRO A1502       4.571 353.299  18.078  1.00 54.36           C  
ATOM   3871  CG  PRO A1502       6.028 353.038  17.990  1.00 55.94           C  
ATOM   3872  CD  PRO A1502       6.448 352.576  19.350  1.00 55.46           C  
ATOM   3873  N   CYS A1503       2.881 352.055  20.467  1.00 48.53           N  
ATOM   3874  CA  CYS A1503       1.600 351.531  20.891  1.00 49.12           C  
ATOM   3875  C   CYS A1503       1.078 352.241  22.117  1.00 49.85           C  
ATOM   3876  O   CYS A1503      -0.099 352.111  22.437  1.00 54.25           O  
ATOM   3877  CB  CYS A1503       1.672 350.042  21.166  1.00 50.08           C  
ATOM   3878  SG  CYS A1503       2.969 349.568  22.321  1.00 54.52           S  
ATOM   3879  N   PHE A1504       1.930 352.982  22.812  1.00 49.96           N  
ATOM   3880  CA  PHE A1504       1.453 353.775  23.935  1.00 52.95           C  
ATOM   3881  C   PHE A1504       1.388 355.264  23.615  1.00 55.43           C  
ATOM   3882  O   PHE A1504       1.234 356.075  24.514  1.00 53.48           O  
ATOM   3883  CB  PHE A1504       2.349 353.557  25.140  1.00 52.42           C  
ATOM   3884  CG  PHE A1504       2.427 352.128  25.592  1.00 50.78           C  
ATOM   3885  CD1 PHE A1504       1.296 351.463  26.041  1.00 51.99           C  
ATOM   3886  CD2 PHE A1504       3.627 351.459  25.580  1.00 50.69           C  
ATOM   3887  CE1 PHE A1504       1.354 350.153  26.473  1.00 49.69           C  
ATOM   3888  CE2 PHE A1504       3.689 350.155  26.000  1.00 51.89           C  
ATOM   3889  CZ  PHE A1504       2.549 349.503  26.456  1.00 49.69           C  
ATOM   3890  N   ALA A1505       1.416 355.638  22.343  1.00 63.57           N  
ATOM   3891  CA  ALA A1505       1.504 357.053  22.038  1.00 72.04           C  
ATOM   3892  C   ALA A1505       0.673 358.149  22.742  1.00 75.29           C  
ATOM   3893  O   ALA A1505      -0.503 357.973  23.054  1.00 93.11           O  
ATOM   3894  CB  ALA A1505       1.691 357.385  20.545  1.00  0.00           C  
ATOM   3895  N   ASN A1506       1.324 359.314  22.891  1.00 31.02           N  
ATOM   3896  CA  ASN A1506       0.690 360.629  23.002  1.00 32.28           C  
ATOM   3897  C   ASN A1506       0.117 360.918  21.607  1.00 31.44           C  
ATOM   3898  O   ASN A1506       0.834 361.394  20.730  1.00 32.07           O  
ATOM   3899  CB  ASN A1506       1.727 361.691  23.431  1.00  0.00           C  
ATOM   3900  CG  ASN A1506       1.069 363.025  23.794  1.00  0.00           C  
ATOM   3901  ND2 ASN A1506       0.789 363.882  22.818  1.00  0.00           N  
ATOM   3902  OD1 ASN A1506       0.807 363.287  24.958  1.00  0.00           O  
ATOM   3903  N   GLY A1507      -1.106 360.443  21.418  1.00 31.02           N  
ATOM   3904  CA  GLY A1507      -1.640 360.006  20.139  1.00 30.54           C  
ATOM   3905  C   GLY A1507      -2.791 359.059  20.489  1.00 30.29           C  
ATOM   3906  O   GLY A1507      -3.803 359.085  19.797  1.00 30.82           O  
ATOM   3907  N   THR A1508      -2.710 358.339  21.629  1.00 27.98           N  
ATOM   3908  CA  THR A1508      -3.892 358.024  22.404  1.00 27.56           C  
ATOM   3909  C   THR A1508      -3.997 358.769  23.705  1.00 27.51           C  
ATOM   3910  O   THR A1508      -5.115 359.121  23.844  1.00 28.08           O  
ATOM   3911  CB  THR A1508      -4.143 356.596  22.879  1.00  0.00           C  
ATOM   3912  CG2 THR A1508      -3.130 356.103  23.921  1.00  0.00           C  
ATOM   3913  OG1 THR A1508      -5.381 356.339  23.486  1.00  0.00           O  
ATOM   3914  N   GLN A1509      -3.093 358.953  24.698  1.00 83.67           N  
ATOM   3915  CA  GLN A1509      -3.513 359.395  26.086  1.00 80.98           C  
ATOM   3916  C   GLN A1509      -4.392 358.379  26.869  1.00 77.41           C  
ATOM   3917  O   GLN A1509      -4.454 358.421  28.100  1.00 76.39           O  
ATOM   3918  CB  GLN A1509      -4.256 360.739  25.965  1.00  0.00           C  
ATOM   3919  CG  GLN A1509      -4.108 361.526  24.652  1.00  0.00           C  
ATOM   3920  CD  GLN A1509      -4.871 362.842  24.607  1.00  0.00           C  
ATOM   3921  NE2 GLN A1509      -6.120 362.803  24.153  1.00  0.00           N  
ATOM   3922  OE1 GLN A1509      -4.354 363.889  24.981  1.00  0.00           O  
ATOM   3923  N   PHE A1510      -5.091 357.491  26.166  1.00 69.99           N  
ATOM   3924  CA  PHE A1510      -6.096 356.647  26.827  1.00 63.71           C  
ATOM   3925  C   PHE A1510      -5.976 355.203  26.440  1.00 58.53           C  
ATOM   3926  O   PHE A1510      -6.981 354.526  26.253  1.00 55.85           O  
ATOM   3927  CB  PHE A1510      -7.510 357.156  26.492  1.00  0.00           C  
ATOM   3928  CG  PHE A1510      -7.672 357.776  25.121  1.00  0.00           C  
ATOM   3929  CD1 PHE A1510      -8.032 356.970  24.026  1.00  0.00           C  
ATOM   3930  CD2 PHE A1510      -7.464 359.154  24.941  1.00  0.00           C  
ATOM   3931  CE1 PHE A1510      -8.189 357.544  22.753  1.00  0.00           C  
ATOM   3932  CE2 PHE A1510      -7.621 359.728  23.667  1.00  0.00           C  
ATOM   3933  CZ  PHE A1510      -7.983 358.923  22.573  1.00  0.00           C  
ATOM   3934  N   CYS A1511      -4.744 354.708  26.416  1.00 55.07           N  
ATOM   3935  CA  CYS A1511      -4.458 353.389  25.897  1.00 48.74           C  
ATOM   3936  C   CYS A1511      -5.118 352.287  26.719  1.00 46.01           C  
ATOM   3937  O   CYS A1511      -5.843 351.452  26.184  1.00 53.60           O  
ATOM   3938  CB  CYS A1511      -2.937 353.151  25.849  1.00  0.00           C  
ATOM   3939  SG  CYS A1511      -2.262 353.190  24.163  1.00  0.00           S  
ATOM   3940  N   ILE A1512      -4.852 352.285  28.011  1.00 43.59           N  
ATOM   3941  CA  ILE A1512      -5.410 351.289  28.907  1.00 43.73           C  
ATOM   3942  C   ILE A1512      -6.924 351.479  29.099  1.00 43.06           C  
ATOM   3943  O   ILE A1512      -7.663 350.523  29.209  1.00 43.87           O  
ATOM   3944  CB  ILE A1512      -4.725 351.361  30.284  1.00 45.92           C  
ATOM   3945  CG1 ILE A1512      -3.214 351.238  30.150  1.00 48.19           C  
ATOM   3946  CG2 ILE A1512      -5.327 350.341  31.236  1.00 46.88           C  
ATOM   3947  CD1 ILE A1512      -2.734 349.912  29.623  1.00 47.99           C  
ATOM   3948  N   GLU A1513      -7.379 352.717  29.129  1.00 44.16           N  
ATOM   3949  CA  GLU A1513      -8.782 353.000  29.312  1.00 45.05           C  
ATOM   3950  C   GLU A1513      -9.558 352.496  28.125  1.00 49.42           C  
ATOM   3951  O   GLU A1513     -10.648 351.923  28.270  1.00 54.35           O  
ATOM   3952  CB  GLU A1513      -9.003 354.516  29.466  1.00  0.00           C  
ATOM   3953  CG  GLU A1513      -8.454 355.169  30.745  1.00  0.00           C  
ATOM   3954  CD  GLU A1513      -8.638 356.679  30.864  1.00  0.00           C  
ATOM   3955  OE1 GLU A1513      -9.180 357.278  29.909  1.00  0.00           O  
ATOM   3956  OE2 GLU A1513      -8.233 357.209  31.920  1.00  0.00           O1-
ATOM   3957  N   SER A1514      -9.012 352.721  26.938  1.00 47.90           N  
ATOM   3958  CA  SER A1514      -9.672 352.246  25.734  1.00 44.88           C  
ATOM   3959  C   SER A1514      -9.656 350.736  25.703  1.00 42.06           C  
ATOM   3960  O   SER A1514     -10.627 350.105  25.294  1.00 43.20           O  
ATOM   3961  CB  SER A1514      -8.975 352.803  24.479  1.00  0.00           C  
ATOM   3962  OG  SER A1514      -8.822 351.764  23.505  1.00  0.00           O  
ATOM   3963  N   LEU A1515      -8.548 350.148  26.126  1.00 40.52           N  
ATOM   3964  CA  LEU A1515      -8.443 348.692  26.143  1.00 40.35           C  
ATOM   3965  C   LEU A1515      -9.558 348.062  26.982  1.00 40.07           C  
ATOM   3966  O   LEU A1515     -10.193 347.106  26.561  1.00 40.75           O  
ATOM   3967  CB  LEU A1515      -7.071 348.265  26.650  1.00 40.16           C  
ATOM   3968  CG  LEU A1515      -6.824 346.767  26.896  1.00 41.44           C  
ATOM   3969  CD1 LEU A1515      -7.116 345.935  25.660  1.00 37.80           C  
ATOM   3970  CD2 LEU A1515      -5.387 346.548  27.370  1.00 43.83           C  
ATOM   3971  N   LYS A1516      -9.806 348.627  28.151  1.00 40.58           N  
ATOM   3972  CA  LYS A1516     -10.839 348.129  29.061  1.00 40.76           C  
ATOM   3973  C   LYS A1516     -12.251 348.307  28.519  1.00 40.58           C  
ATOM   3974  O   LYS A1516     -13.116 347.476  28.695  1.00 37.43           O  
ATOM   3975  CB  LYS A1516     -10.744 348.849  30.403  1.00 42.67           C  
ATOM   3976  CG  LYS A1516      -9.390 348.757  31.099  1.00 46.17           C  
ATOM   3977  CD  LYS A1516      -9.547 348.713  32.610  1.00 47.64           C  
ATOM   3978  CE  LYS A1516      -8.558 349.620  33.279  1.00 52.43           C  
ATOM   3979  NZ  LYS A1516      -8.681 349.445  34.742  1.00 60.67           N1+
ATOM   3980  N   GLU A1517     -12.475 349.436  27.867  1.00 45.15           N  
ATOM   3981  CA  GLU A1517     -13.764 349.727  27.254  1.00 47.11           C  
ATOM   3982  C   GLU A1517     -14.113 348.649  26.229  1.00 46.30           C  
ATOM   3983  O   GLU A1517     -15.287 348.312  26.019  1.00 47.36           O  
ATOM   3984  CB  GLU A1517     -13.736 351.125  26.599  1.00 48.02           C  
ATOM   3985  CG  GLU A1517     -14.176 352.253  27.530  1.00 49.26           C  
ATOM   3986  CD  GLU A1517     -13.776 353.654  27.080  1.00 50.92           C  
ATOM   3987  OE1 GLU A1517     -13.360 353.867  25.918  1.00 49.07           O  
ATOM   3988  OE2 GLU A1517     -13.916 354.554  27.924  1.00 53.79           O1-
ATOM   3989  N   ARG A1518     -13.079 348.119  25.587  1.00 46.01           N  
ATOM   3990  CA  ARG A1518     -13.267 347.141  24.518  1.00 46.38           C  
ATOM   3991  C   ARG A1518     -13.680 345.785  25.053  1.00 47.19           C  
ATOM   3992  O   ARG A1518     -14.148 344.943  24.304  1.00 49.87           O  
ATOM   3993  CB  ARG A1518     -12.015 347.005  23.675  1.00 44.34           C  
ATOM   3994  CG  ARG A1518     -11.909 348.088  22.628  1.00 44.83           C  
ATOM   3995  CD  ARG A1518     -10.889 347.732  21.557  1.00 46.20           C  
ATOM   3996  NE  ARG A1518      -9.525 347.579  22.064  1.00 44.91           N  
ATOM   3997  CZ  ARG A1518      -8.686 348.583  22.264  1.00 46.00           C  
ATOM   3998  NH1 ARG A1518      -9.068 349.824  22.030  1.00 45.21           N1+
ATOM   3999  NH2 ARG A1518      -7.465 348.349  22.719  1.00 49.98           N1+
ATOM   4000  N   PHE A1519     -13.530 345.571  26.347  1.00 45.34           N  
ATOM   4001  CA  PHE A1519     -14.090 344.380  26.963  1.00 43.74           C  
ATOM   4002  C   PHE A1519     -15.582 344.507  27.251  1.00 42.11           C  
ATOM   4003  O   PHE A1519     -16.236 343.522  27.560  1.00 43.74           O  
ATOM   4004  CB  PHE A1519     -13.349 344.071  28.252  1.00 44.59           C  
ATOM   4005  CG  PHE A1519     -12.015 343.425  28.038  1.00 45.09           C  
ATOM   4006  CD1 PHE A1519     -10.906 344.178  27.700  1.00 44.40           C  
ATOM   4007  CD2 PHE A1519     -11.869 342.046  28.186  1.00 47.14           C  
ATOM   4008  CE1 PHE A1519      -9.668 343.579  27.521  1.00 46.91           C  
ATOM   4009  CE2 PHE A1519     -10.633 341.442  28.020  1.00 47.55           C  
ATOM   4010  CZ  PHE A1519      -9.530 342.207  27.672  1.00 47.51           C  
ATOM   4011  N   MET A1520     -16.109 345.718  27.204  1.00 41.17           N  
ATOM   4012  CA  MET A1520     -17.528 345.953  27.465  1.00 46.02           C  
ATOM   4013  C   MET A1520     -18.090 345.270  28.720  1.00 45.44           C  
ATOM   4014  O   MET A1520     -19.138 344.624  28.655  1.00 49.57           O  
ATOM   4015  CB  MET A1520     -18.354 345.577  26.221  1.00  0.00           C  
ATOM   4016  CG  MET A1520     -18.192 346.544  25.034  1.00  0.00           C  
ATOM   4017  SD  MET A1520     -18.444 348.328  25.376  1.00  0.00           S  
ATOM   4018  CE  MET A1520     -20.049 348.543  26.213  1.00  0.00           C  
ATOM   4019  N   THR A1521     -17.413 345.465  29.855  1.00 42.94           N  
ATOM   4020  CA  THR A1521     -17.768 344.808  31.122  1.00 44.61           C  
ATOM   4021  C   THR A1521     -19.187 345.088  31.634  1.00 45.88           C  
ATOM   4022  O   THR A1521     -19.767 344.278  32.341  1.00 43.21           O  
ATOM   4023  CB  THR A1521     -16.768 345.205  32.224  1.00  0.00           C  
ATOM   4024  CG2 THR A1521     -15.766 346.278  31.780  1.00  0.00           C  
ATOM   4025  OG1 THR A1521     -17.493 345.693  33.358  1.00  0.00           O  
ATOM   4026  N   ASN A1522     -19.740 346.234  31.273  1.00 50.50           N  
ATOM   4027  CA  ASN A1522     -21.102 346.602  31.681  1.00 51.70           C  
ATOM   4028  C   ASN A1522     -22.160 345.836  30.894  1.00 48.26           C  
ATOM   4029  O   ASN A1522     -23.279 345.726  31.343  1.00 48.80           O  
ATOM   4030  CB  ASN A1522     -21.329 348.115  31.510  1.00  0.00           C  
ATOM   4031  CG  ASN A1522     -20.954 348.715  30.155  1.00  0.00           C  
ATOM   4032  ND2 ASN A1522     -19.721 349.202  30.033  1.00  0.00           N  
ATOM   4033  OD1 ASN A1522     -21.759 348.784  29.235  1.00  0.00           O  
ATOM   4034  N   LEU A1523     -21.818 345.296  29.731  1.00 47.56           N  
ATOM   4035  CA  LEU A1523     -22.844 344.776  28.824  1.00 48.83           C  
ATOM   4036  C   LEU A1523     -23.496 343.496  29.298  1.00 47.26           C  
ATOM   4037  O   LEU A1523     -22.857 342.651  29.899  1.00 49.12           O  
ATOM   4038  CB  LEU A1523     -22.295 344.540  27.405  1.00  0.00           C  
ATOM   4039  CG  LEU A1523     -22.113 345.786  26.529  1.00  0.00           C  
ATOM   4040  CD1 LEU A1523     -21.862 345.310  25.085  1.00  0.00           C  
ATOM   4041  CD2 LEU A1523     -23.160 346.907  26.682  1.00  0.00           C  
ATOM   4042  N   THR A1524     -24.775 343.369  28.987  1.00 46.55           N  
ATOM   4043  CA  THR A1524     -25.474 342.134  29.138  1.00 48.39           C  
ATOM   4044  C   THR A1524     -25.160 341.269  27.926  1.00 46.35           C  
ATOM   4045  O   THR A1524     -24.766 341.784  26.881  1.00 44.54           O  
ATOM   4046  CB  THR A1524     -26.975 342.377  29.327  1.00 51.39           C  
ATOM   4047  CG2 THR A1524     -27.743 342.630  28.027  1.00 49.93           C  
ATOM   4048  OG1 THR A1524     -27.520 341.227  29.975  1.00 75.41           O  
ATOM   4049  N   VAL A1525     -25.350 339.962  28.051  1.00 47.84           N  
ATOM   4050  CA  VAL A1525     -24.990 339.038  26.972  1.00 49.63           C  
ATOM   4051  C   VAL A1525     -25.724 339.304  25.676  1.00 49.61           C  
ATOM   4052  O   VAL A1525     -25.131 339.258  24.590  1.00 53.26           O  
ATOM   4053  CB  VAL A1525     -25.147 337.575  27.424  1.00  0.00           C  
ATOM   4054  CG1 VAL A1525     -25.900 337.542  28.756  1.00  0.00           C  
ATOM   4055  CG2 VAL A1525     -25.914 336.729  26.399  1.00  0.00           C  
ATOM   4056  N   ASP A1526     -26.988 339.654  25.794  1.00 51.55           N  
ATOM   4057  CA  ASP A1526     -27.775 340.085  24.638  1.00 58.72           C  
ATOM   4058  C   ASP A1526     -27.100 341.258  23.933  1.00 58.16           C  
ATOM   4059  O   ASP A1526     -27.111 341.327  22.698  1.00 57.66           O  
ATOM   4060  CB  ASP A1526     -29.201 340.495  25.050  1.00  0.00           C  
ATOM   4061  CG  ASP A1526     -29.828 341.642  24.253  1.00  0.00           C  
ATOM   4062  OD1 ASP A1526     -30.482 341.336  23.229  1.00  0.00           O  
ATOM   4063  OD2 ASP A1526     -29.607 342.801  24.660  1.00  0.00           O1-
ATOM   4064  N   VAL A1527     -26.536 342.168  24.732  1.00 58.01           N  
ATOM   4065  CA  VAL A1527     -25.798 343.320  24.204  1.00 58.07           C  
ATOM   4066  C   VAL A1527     -24.546 342.892  23.460  1.00 56.46           C  
ATOM   4067  O   VAL A1527     -24.179 343.512  22.465  1.00 54.08           O  
ATOM   4068  CB  VAL A1527     -25.417 344.334  25.298  1.00  0.00           C  
ATOM   4069  CG1 VAL A1527     -24.907 345.569  24.479  1.00  0.00           C  
ATOM   4070  CG2 VAL A1527     -26.678 344.989  25.854  1.00  0.00           C  
ATOM   4071  N   CYS A1528     -23.906 341.829  23.948  1.00 57.04           N  
ATOM   4072  CA  CYS A1528     -22.633 341.382  23.387  1.00 54.21           C  
ATOM   4073  C   CYS A1528     -22.884 340.685  22.087  1.00 55.81           C  
ATOM   4074  O   CYS A1528     -22.077 340.792  21.151  1.00 52.12           O  
ATOM   4075  CB  CYS A1528     -21.941 340.352  24.299  1.00  0.00           C  
ATOM   4076  SG  CYS A1528     -21.469 341.036  25.915  1.00  0.00           S  
ATOM   4077  N   ILE A1529     -23.991 339.937  22.058  1.00 54.98           N  
ATOM   4078  CA  ILE A1529     -24.431 339.301  20.822  1.00 56.99           C  
ATOM   4079  C   ILE A1529     -24.544 340.314  19.710  1.00 59.35           C  
ATOM   4080  O   ILE A1529     -24.140 340.073  18.557  1.00 58.28           O  
ATOM   4081  CB  ILE A1529     -25.838 338.692  20.969  1.00  0.00           C  
ATOM   4082  CG1 ILE A1529     -25.859 337.216  20.520  1.00  0.00           C  
ATOM   4083  CG2 ILE A1529     -26.884 339.525  20.207  1.00  0.00           C  
ATOM   4084  CD1 ILE A1529     -27.189 336.451  20.604  1.00  0.00           C  
ATOM   4085  N   GLN A1530     -25.146 341.441  20.067  1.00 56.41           N  
ATOM   4086  CA  GLN A1530     -25.333 342.531  19.131  1.00 54.73           C  
ATOM   4087  C   GLN A1530     -24.025 343.118  18.690  1.00 52.77           C  
ATOM   4088  O   GLN A1530     -23.866 343.483  17.534  1.00 50.11           O  
ATOM   4089  CB  GLN A1530     -26.110 343.677  19.805  1.00  0.00           C  
ATOM   4090  CG  GLN A1530     -26.221 345.012  19.050  1.00  0.00           C  
ATOM   4091  CD  GLN A1530     -27.004 346.095  19.780  1.00  0.00           C  
ATOM   4092  NE2 GLN A1530     -28.314 346.147  19.560  1.00  0.00           N  
ATOM   4093  OE1 GLN A1530     -26.446 346.878  20.541  1.00  0.00           O  
ATOM   4094  N   ARG A1531     -23.121 343.263  19.648  1.00 55.27           N  
ATOM   4095  CA  ARG A1531     -21.808 343.834  19.370  1.00 56.66           C  
ATOM   4096  C   ARG A1531     -21.026 342.940  18.423  1.00 58.52           C  
ATOM   4097  O   ARG A1531     -20.322 343.438  17.521  1.00 60.69           O  
ATOM   4098  CB  ARG A1531     -21.030 344.044  20.682  1.00  0.00           C  
ATOM   4099  CG  ARG A1531     -19.596 344.619  20.635  1.00  0.00           C  
ATOM   4100  CD  ARG A1531     -19.392 346.057  20.158  1.00  0.00           C  
ATOM   4101  NE  ARG A1531     -20.006 347.036  21.060  1.00  0.00           N  
ATOM   4102  CZ  ARG A1531     -20.128 348.350  20.796  1.00  0.00           C  
ATOM   4103  NH1 ARG A1531     -19.669 348.857  19.631  1.00  0.00           N1+
ATOM   4104  NH2 ARG A1531     -20.706 349.139  21.723  1.00  0.00           N1+
ATOM   4105  N   ILE A1532     -21.170 341.622  18.608  1.00 59.23           N  
ATOM   4106  CA  ILE A1532     -20.510 340.670  17.697  1.00 55.36           C  
ATOM   4107  C   ILE A1532     -21.046 340.810  16.268  1.00 52.63           C  
ATOM   4108  O   ILE A1532     -20.276 340.819  15.294  1.00 51.52           O  
ATOM   4109  CB  ILE A1532     -20.625 339.212  18.180  1.00  0.00           C  
ATOM   4110  CG1 ILE A1532     -21.551 338.390  17.260  1.00  0.00           C  
ATOM   4111  CG2 ILE A1532     -21.091 339.150  19.646  1.00  0.00           C  
ATOM   4112  CD1 ILE A1532     -21.776 336.907  17.596  1.00  0.00           C  
ATOM   4113  N   ASN A1533     -22.360 340.934  16.138  1.00 49.33           N  
ATOM   4114  CA  ASN A1533     -22.960 341.114  14.827  1.00 48.19           C  
ATOM   4115  C   ASN A1533     -22.437 342.378  14.169  1.00 46.28           C  
ATOM   4116  O   ASN A1533     -22.081 342.388  12.993  1.00 48.00           O  
ATOM   4117  CB  ASN A1533     -24.489 341.231  14.971  1.00  0.00           C  
ATOM   4118  CG  ASN A1533     -25.205 342.135  13.967  1.00  0.00           C  
ATOM   4119  ND2 ASN A1533     -25.386 343.405  14.323  1.00  0.00           N  
ATOM   4120  OD1 ASN A1533     -25.629 341.705  12.902  1.00  0.00           O  
ATOM   4121  N   ALA A1534     -22.408 343.452  14.933  1.00 44.87           N  
ATOM   4122  CA  ALA A1534     -21.955 344.720  14.412  1.00 45.18           C  
ATOM   4123  C   ALA A1534     -20.525 344.613  13.962  1.00 45.50           C  
ATOM   4124  O   ALA A1534     -20.133 345.117  12.887  1.00 48.92           O  
ATOM   4125  CB  ALA A1534     -21.985 345.774  15.534  1.00  0.00           C  
ATOM   4126  N   LEU A1535     -19.748 343.976  14.816  1.00 45.43           N  
ATOM   4127  CA  LEU A1535     -18.361 343.687  14.490  1.00 48.78           C  
ATOM   4128  C   LEU A1535     -18.246 342.944  13.173  1.00 46.95           C  
ATOM   4129  O   LEU A1535     -17.422 343.304  12.336  1.00 45.70           O  
ATOM   4130  CB  LEU A1535     -17.726 342.823  15.595  1.00  0.00           C  
ATOM   4131  CG  LEU A1535     -16.598 343.369  16.505  1.00  0.00           C  
ATOM   4132  CD1 LEU A1535     -17.008 344.651  17.227  1.00  0.00           C  
ATOM   4133  CD2 LEU A1535     -16.152 342.308  17.511  1.00  0.00           C  
ATOM   4134  N   ILE A1536     -19.043 341.890  13.005  1.00 46.39           N  
ATOM   4135  CA  ILE A1536     -18.917 341.072  11.801  1.00 48.61           C  
ATOM   4136  C   ILE A1536     -19.378 341.838  10.563  1.00 50.85           C  
ATOM   4137  O   ILE A1536     -18.676 341.852   9.535  1.00 50.62           O  
ATOM   4138  CB  ILE A1536     -19.740 339.773  11.890  1.00  0.00           C  
ATOM   4139  CG1 ILE A1536     -19.301 338.914  13.094  1.00  0.00           C  
ATOM   4140  CG2 ILE A1536     -19.661 338.977  10.574  1.00  0.00           C  
ATOM   4141  CD1 ILE A1536     -17.850 338.410  13.136  1.00  0.00           C  
ATOM   4142  N   GLU A1537     -20.546 342.471  10.656  1.00 54.13           N  
ATOM   4143  CA  GLU A1537     -21.034 343.346   9.578  1.00 58.55           C  
ATOM   4144  C   GLU A1537     -19.972 344.350   9.193  1.00 54.24           C  
ATOM   4145  O   GLU A1537     -19.750 344.603   8.014  1.00 50.85           O  
ATOM   4146  CB  GLU A1537     -22.300 344.121   9.987  1.00  0.00           C  
ATOM   4147  CG  GLU A1537     -22.714 345.296   9.086  1.00  0.00           C  
ATOM   4148  CD  GLU A1537     -23.969 346.056   9.502  1.00  0.00           C  
ATOM   4149  OE1 GLU A1537     -23.832 347.034  10.271  1.00  0.00           O  
ATOM   4150  OE2 GLU A1537     -25.052 345.645   9.035  1.00  0.00           O1-
ATOM   4151  N   ALA A1538     -19.329 344.923  10.206  1.00 56.29           N  
ATOM   4152  CA  ALA A1538     -18.237 345.845   9.964  1.00 55.20           C  
ATOM   4153  C   ALA A1538     -17.078 345.216   9.226  1.00 53.37           C  
ATOM   4154  O   ALA A1538     -16.434 345.876   8.415  1.00 49.68           O  
ATOM   4155  CB  ALA A1538     -17.741 346.414  11.307  1.00  0.00           C  
ATOM   4156  N   SER A1539     -16.804 343.945   9.504  1.00 56.91           N  
ATOM   4157  CA  SER A1539     -15.589 343.315   8.984  1.00 61.41           C  
ATOM   4158  C   SER A1539     -15.725 343.051   7.504  1.00 62.59           C  
ATOM   4159  O   SER A1539     -14.736 342.866   6.800  1.00 60.24           O  
ATOM   4160  CB  SER A1539     -15.311 342.001   9.714  1.00 66.60           C  
ATOM   4161  OG  SER A1539     -16.417 341.125   9.631  1.00 69.39           O  
ATOM   4162  N   ILE A1540     -16.969 343.060   7.037  1.00 65.43           N  
ATOM   4163  CA  ILE A1540     -17.262 342.769   5.647  1.00 69.37           C  
ATOM   4164  C   ILE A1540     -17.373 343.983   4.739  1.00 73.96           C  
ATOM   4165  O   ILE A1540     -17.000 343.897   3.579  1.00 76.65           O  
ATOM   4166  CB  ILE A1540     -18.555 341.938   5.553  1.00  0.00           C  
ATOM   4167  CG1 ILE A1540     -18.251 340.470   5.190  1.00  0.00           C  
ATOM   4168  CG2 ILE A1540     -19.547 342.568   4.559  1.00  0.00           C  
ATOM   4169  CD1 ILE A1540     -19.432 339.495   5.058  1.00  0.00           C  
ATOM   4170  N   ASN A1541     -17.853 345.109   5.257  1.00 83.34           N  
ATOM   4171  CA  ASN A1541     -18.002 346.321   4.432  1.00 92.48           C  
ATOM   4172  C   ASN A1541     -16.687 346.744   3.762  1.00 94.23           C  
ATOM   4173  O   ASN A1541     -16.687 347.282   2.648  1.00 85.22           O  
ATOM   4174  CB  ASN A1541     -18.469 347.509   5.294  1.00  0.00           C  
ATOM   4175  CG  ASN A1541     -18.395 348.893   4.651  1.00  0.00           C  
ATOM   4176  ND2 ASN A1541     -17.279 349.590   4.850  1.00  0.00           N  
ATOM   4177  OD1 ASN A1541     -19.332 349.360   4.015  1.00  0.00           O  
ATOM   4178  N   ASN A1542     -15.583 346.504   4.474  1.00 97.80           N  
ATOM   4179  CA  ASN A1542     -14.211 346.897   4.088  1.00101.47           C  
ATOM   4180  C   ASN A1542     -13.883 348.215   4.796  1.00101.51           C  
ATOM   4181  O   ASN A1542     -13.630 348.257   6.006  1.00 94.42           O  
ATOM   4182  CB  ASN A1542     -13.924 347.048   2.583  1.00  0.00           C  
ATOM   4183  CG  ASN A1542     -13.446 345.796   1.848  1.00  0.00           C  
ATOM   4184  ND2 ASN A1542     -12.130 345.613   1.763  1.00  0.00           N  
ATOM   4185  OD1 ASN A1542     -14.232 345.017   1.323  1.00  0.00           O  
TER   
CONECT    1    2    6
CONECT    2    1    3    7
CONECT    3    2    4   10
CONECT    4    3    5
CONECT    5    4    6
CONECT    6    1    5   11
CONECT    7    2    8   12
CONECT    8    7    9
CONECT    9    8   10
CONECT   10    3    9
CONECT   11    6   13   17
CONECT   12    7   18   22
CONECT   13   11   14
CONECT   14   13   15   23
CONECT   15   14   16
CONECT   16   15   17
CONECT   17   11   16
CONECT   18   12   19
CONECT   19   18   20
CONECT   20   19   21
CONECT   21   20   22   27
CONECT   22   12   21
CONECT   23   14   24   25   26
CONECT   24   23
CONECT   25   23
CONECT   26   23
CONECT   27   21   28   29   30
CONECT   28   27
CONECT   29   27
CONECT   30   27
END
